# Supplementary material for: Transcriptomic and de novo proteomic analyses of organotypic entorhino-hippocampal tissue cultures reveal changes in metabolic and signaling regulators in TTX-induced synaptic plasticity
Source: Mol Brain. 2024 Nov 7;17:78. doi: 10.1186/s13041-024-01153-y (PMC11542228; doi:10.1186/s13041-024-01153-y)
Supplement: Supplementary file 2 — Supplementary Material 2 [file 13041_2024_1153_MOESM2_ESM.xlsx]

## Sheet: Table S1
Gene name	BaseMean	log2FC	Std. Deviation	WaldStats	p-value	p-value(adjusted)
Nos1	2177.38	1.66352	0.060556	-27.4708	3.92015e-166	7.56314e-162
Hrk	1859.06	1.43482	0.0574336	-24.9823	9.52908e-138	9.19223e-134
Ero1l	2789.86	-1.43381	0.0640493	22.3861	5.38154e-111	3.46087e-107
Itpka	2450.3	-1.04715	0.0477772	21.9173	1.77535e-106	8.56296e-103
Adamts2	473.203	1.83613	0.0883239	-20.7886	5.48767e-96	2.11747e-92
Gpi1	22316.7	-0.782725	0.0393744	19.879	6.18271e-88	1.98805e-84
Tfrc	4957.57	-0.855314	0.0456386	18.741	2.29245e-78	5.52852e-75
2010300C02Rik	3920.18	-0.740476	0.0394971	18.7476	2.02593e-78	5.52852e-75
Sox11	600.51	1.35207	0.0781906	-17.292	5.40228e-67	1.15807e-63
Hrh3	1156.53	1.23613	0.0737064	-16.7711	3.97278e-63	7.66468e-60
Lamp5	495.1	-1.42049	0.0858456	16.5471	1.68061e-61	2.94764e-58
Cacng3	1081.87	-0.911678	0.0556845	16.3722	3.02005e-60	4.85549e-57
Prkcg	6459.35	-0.649514	0.0399951	16.2398	2.63637e-59	3.91258e-56
Gng4	373.019	-1.50013	0.0936965	16.0105	1.07872e-57	1.48655e-54
Slc44a5	1052.78	1.12994	0.070597	-16.0054	1.17117e-57	1.50636e-54
Lrrn2	3520.89	0.579187	0.0362038	-15.998	1.31993e-57	1.59159e-54
Cap2	2900.01	-0.683845	0.0428538	15.9576	2.52091e-57	2.86094e-54
Gbe1	834.779	-1.01687	0.0639178	15.9091	5.48174e-57	5.87552e-54
Mdga1	2255.4	0.795751	0.0500974	-15.8841	8.16784e-57	8.10782e-54
Neurod2	2029.99	0.84238	0.0530389	-15.8823	8.40494e-57	8.10782e-54
Actr3b	1872.57	-0.765875	0.0483064	15.8545	1.30771e-56	1.20141e-53
Bnip3	6167.78	-0.906139	0.0572336	15.8323	1.86338e-56	1.6341e-53
Bsg	10250.5	-0.55559	0.0354727	15.6625	2.73044e-55	2.29036e-52
Gm45507	4079.58	-0.918793	0.0596014	15.4156	1.28544e-53	1.03333e-50
Pkia	4300.91	0.639355	0.0416088	-15.3659	2.77255e-53	2.13963e-50
Syt13	4102	0.535831	0.0349329	-15.3389	4.20304e-53	3.11882e-50
Adcy8	456.031	-1.20207	0.0795318	15.1144	1.30157e-51	9.30041e-49
Elk1	1318.27	0.853635	0.0568132	-15.0253	5.0146e-51	3.45524e-48
Hmgcs1	4265.4	-0.667508	0.0446754	14.9413	1.77486e-50	1.18077e-47
Unc13a	4935.29	-0.509456	0.0341192	14.9317	2.05116e-50	1.3191e-47
Sulf1	527.915	1.08906	0.0736891	-14.7791	1.99826e-49	1.24362e-46
Gm17180	524.461	1.15767	0.0791992	-14.6171	2.1837e-48	1.31657e-45
Kcnj4	1359.98	-0.944072	0.0648885	14.5492	5.91302e-48	3.45696e-45
Ssbp3	2449.45	0.784501	0.0542638	-14.4572	2.25873e-47	1.2817e-44
Stc2	446.951	-1.2158	0.0842804	14.4257	3.56718e-47	1.96633e-44
Eno1	26118.5	-0.468165	0.0325508	14.3826	6.65602e-47	3.47067e-44
Dhcr24	1361.01	-0.710772	0.0494184	14.3827	6.64187e-47	3.47067e-44
Fam81a	2374.51	-0.874877	0.0608487	14.3779	7.12086e-47	3.61534e-44
Tubb2b	7293.77	0.54244	0.0377384	-14.3737	7.56896e-47	3.74431e-44
Hdac9	1178.94	-0.959444	0.0670979	14.2992	2.21457e-46	1.06814e-43
Btbd3	2870.72	-0.592641	0.0416547	14.2275	6.18822e-46	2.91193e-43
Ncald	6724.4	-0.566142	0.0399318	14.1777	1.25894e-45	5.78301e-43
Islr2	2411.91	0.597077	0.0421712	-14.1584	1.6571e-45	7.43497e-43
Cckbr	230.381	-1.43252	0.101435	14.1226	2.75772e-45	1.2092e-42
Zfp365	3856.4	-0.551527	0.0392423	14.0544	7.2398e-45	3.10394e-42
6330403K07Rik	2199.11	0.712849	0.0508311	-14.0239	1.11337e-44	4.66963e-42
Slc25a18	2881.99	0.602362	0.0436502	-13.7998	2.55686e-43	1.04956e-40
mt-Tl1	5318.25	0.521785	0.0378321	-13.7921	2.84271e-43	1.14259e-40
Kcnh3	1035.67	-0.825006	0.0600599	13.7364	6.14764e-43	2.42054e-40
Oprl1	895.089	0.94731	0.0691448	-13.7004	1.00986e-42	3.89666e-40
Cntn2	1252.23	0.899506	0.0657979	-13.6707	1.51847e-42	5.74427e-40
Hapln1	1181.48	-0.825463	0.0610428	13.5227	1.14886e-41	4.26249e-39
Cnr1	5309.36	0.618158	0.0465375	-13.283	2.90506e-40	1.0575e-37
Disp2	5315.01	0.532403	0.0403026	-13.2101	7.66881e-40	2.7399e-37
Dhx9	2929.01	0.656363	0.0501596	-13.0855	3.98512e-39	1.39791e-36
R3hdm1	2725.34	-0.538059	0.041469	12.975	1.69679e-38	5.84574e-36
Sox4	1437.12	0.745601	0.0575438	-12.9571	2.14163e-38	7.24886e-36
mt-Nd1	47161.7	0.450353	0.0348487	-12.9231	3.33443e-38	1.10916e-35
Zfp704	1842.81	0.709091	0.0549242	-12.9104	3.93388e-38	1.28638e-35
Diras2	3533.04	-0.5791	0.0449305	12.8888	5.20596e-38	1.67398e-35
Adcy1	9365.24	-0.597854	0.0466397	12.8186	1.29048e-37	4.08151e-35
Sgtb	1927.65	-0.673288	0.0528606	12.7371	3.6804e-37	1.14526e-34
Gpr26	3571.38	-0.541519	0.043278	12.5126	6.37173e-36	1.95127e-33
Gabra1	4226.8	-0.462126	0.0369882	12.4939	8.06441e-36	2.43104e-33
Gm26995	165.202	1.45723	0.116662	-12.4911	8.35116e-36	2.47875e-33
Hecw2	758.88	-0.898267	0.072102	12.4583	1.26057e-35	3.68488e-33
Mycl	937.049	0.857028	0.0693938	-12.3502	4.8593e-35	1.39926e-32
Pfkp	6102.26	-0.441774	0.0358219	12.3325	6.05268e-35	1.69238e-32
Ahdc1	1608.97	0.584677	0.0474077	-12.333	6.01998e-35	1.69238e-32
mt-Tm	1133.55	0.733658	0.05952	-12.3262	6.54312e-35	1.80338e-32
Camkk2	1804.42	-0.639849	0.0525166	12.1837	3.79436e-34	1.03105e-31
Fam13b	918.205	0.948251	0.0780028	-12.1566	5.29019e-34	1.41755e-31
Timp3	2298.96	0.767036	0.0633376	-12.1103	9.31708e-34	2.46239e-31
Kcnv1	484.825	-0.957763	0.0791744	12.0969	1.09695e-33	2.85993e-31
Ephx1	1886.28	-0.511188	0.0422898	12.0877	1.22602e-33	3.15382e-31
Ddit3	613.919	-1.01848	0.0845669	12.0434	2.1004e-33	5.33197e-31
mt-Nd2	35748.9	0.431814	0.036005	-11.9932	3.85941e-33	9.67008e-31
Gucy1b1	2205.58	-0.567922	0.0474199	11.9765	4.72044e-33	1.16758e-30
Elfn2	3467.35	0.476915	0.0399683	-11.9324	8.02725e-33	1.94932e-30
Crhbp	331.864	-1.26485	0.106007	11.9318	8.08302e-33	1.94932e-30
R3hdm2	2681.45	-0.507383	0.042559	11.9219	9.10481e-33	2.16863e-30
Ldha	10597	-0.591717	0.0498279	11.8752	1.59233e-32	3.73923e-30
Srgap3	8627.28	0.439705	0.0370307	-11.8741	1.61428e-32	3.73923e-30
Clstn2	2748.6	0.510027	0.0429556	-11.8734	1.62803e-32	3.73923e-30
Tef	6640.79	0.458373	0.0386808	-11.8502	2.14774e-32	4.87486e-30
Lrpap1	3421.63	0.496858	0.0419584	-11.8417	2.37595e-32	5.33013e-30
Trp53i11	1002.22	0.69238	0.0586537	-11.8045	3.69787e-32	8.20034e-30
Stard4	398.283	-0.999365	0.0851318	11.739	8.03994e-32	1.76267e-29
Cd34	424.902	-1.00012	0.0855595	11.6892	1.448e-31	3.1389e-29
Pgk1	12149.7	-0.435272	0.0372835	11.6746	1.71778e-31	3.68235e-29
Cacnb4	3334.43	-0.559737	0.0481737	11.6191	3.29438e-31	6.98445e-29
Pacsin3	608.071	-0.795707	0.0685459	11.6084	3.73612e-31	7.83489e-29
Gm48342	1477.98	-0.648298	0.0559228	11.5927	4.48589e-31	9.30605e-29
Sptbn2	19227.9	-0.344624	0.0297543	11.5823	5.06665e-31	1.0399e-28
Etl4	1494.13	-0.646245	0.0560399	11.5319	9.11251e-31	1.85061e-28
Cdkl5	3521.56	-0.531561	0.0461793	11.5108	1.16385e-30	2.33898e-28
Pcdh19	1631.93	0.670016	0.0585412	-11.4452	2.48526e-30	4.94311e-28
Gse1	1531.79	0.719766	0.0631273	-11.4018	4.09471e-30	8.06115e-28
Kcnq2	7932.56	0.455223	0.0399579	-11.3926	4.55349e-30	8.87378e-28
Rasl10a	411.347	1.04539	0.0919955	-11.3634	6.35842e-30	1.22673e-27
Plppr5	1061.84	-0.635983	0.0560143	11.3539	7.08956e-30	1.35425e-27
Adra2c	484.095	0.872105	0.076946	-11.334	8.90568e-30	1.68448e-27
Plpp6	714.366	-0.757954	0.0669722	11.3174	1.07564e-29	2.01479e-27
Myt1l	5714.39	0.533305	0.047429	-11.2443	2.47139e-29	4.58468e-27
Vip	344.671	-0.923993	0.0822763	11.2304	2.89281e-29	5.31533e-27
Ndrg3	7402.07	-0.42995	0.0383244	11.2187	3.30092e-29	6.00799e-27
Smyd2	843.081	-0.668823	0.05979	11.1862	4.7645e-29	8.59079e-27
Coro2b	3168.09	0.477423	0.0426876	-11.1841	4.87834e-29	8.71461e-27
Pnmal2	7354.12	0.570163	0.0510932	-11.1593	6.45055e-29	1.14175e-26
Gm28221	1670.82	-0.603224	0.0542144	11.1266	9.30841e-29	1.63261e-26
Ngef	1220.12	-0.734204	0.0660014	11.1241	9.57986e-29	1.66508e-26
Cbarp	4034.66	-0.570739	0.05136	11.1125	1.09053e-28	1.87854e-26
St8sia2	191.134	1.21486	0.110137	-11.0304	2.72714e-28	4.65616e-26
Snap25	26055.2	-0.336182	0.0304843	11.028	2.79908e-28	4.73707e-26
Cd24a	621.711	0.997777	0.0906724	-11.0042	3.6476e-28	6.1194e-26
Rph3a	4365.91	-0.455937	0.0416174	10.9554	6.25829e-28	1.04087e-25
Fam162a	1114.68	-0.735375	0.067514	10.8922	1.25593e-27	2.07099e-25
Wdr6	3205.69	0.73398	0.067736	-10.8359	2.32667e-27	3.8041e-25
Gabra5	2929.98	-0.545492	0.0503689	10.8299	2.48332e-27	4.0261e-25
Pex5l	2383.73	-0.469275	0.0434617	10.7974	3.53896e-27	5.68976e-25
Golga7b	1479.63	-0.678246	0.06286	10.7898	3.84647e-27	6.13306e-25
Srebf1	1554.21	0.61165	0.0567212	-10.7834	4.12164e-27	6.51793e-25
Rgs11	244.695	-1.23377	0.114422	10.7826	4.15767e-27	6.52146e-25
Sez6	3960.25	0.54836	0.0510046	-10.7512	5.85108e-27	9.10362e-25
Fjx1	1321.26	0.548922	0.0511403	-10.7337	7.07446e-27	1.0919e-24
Col5a1	500.055	-1.067	0.0994276	10.7314	7.24974e-27	1.11007e-24
Ptpru	1029.28	0.643536	0.0599797	-10.7292	7.42106e-27	1.12736e-24
Vgf	2503.85	-0.751183	0.0701214	10.7126	8.88235e-27	1.33881e-24
mt-Rnr2	48047.1	0.331834	0.0310732	-10.6791	1.2749e-26	1.90045e-24
Cdk5r2	3300.1	-0.478434	0.0448027	10.6787	1.28056e-26	1.90045e-24
Ier3	440.274	-1.04109	0.0975147	10.6762	1.31544e-26	1.93731e-24
Timp2	11812.6	0.542563	0.0509132	-10.6566	1.62373e-26	2.37323e-24
Akap5	1059.44	-0.695523	0.0652799	10.6545	1.66168e-26	2.41044e-24
Olig1	3082.01	0.720444	0.0677773	-10.6296	2.17095e-26	3.12568e-24
Syn3	1113.54	0.761556	0.071691	-10.6228	2.33556e-26	3.33778e-24
Galnt14	622.167	0.786024	0.0740117	-10.6203	2.39874e-26	3.40286e-24
Per1	1645.64	-0.655219	0.0617696	10.6075	2.75149e-26	3.87478e-24
Fbxl16	12443.6	-0.36475	0.0344119	10.5995	2.99555e-26	4.18791e-24
Ppfia4	1669.12	-0.507241	0.0480617	10.554	4.87021e-26	6.75979e-24
Slc2a1	2317.9	-0.607664	0.0575957	10.5505	5.05202e-26	6.96205e-24
Adra2a	900.321	0.803986	0.0762118	-10.5494	5.11419e-26	6.99773e-24
Serpini1	4401.77	-0.497504	0.0473479	10.5074	7.98521e-26	1.08492e-23
Dbpht2	721.105	-0.810445	0.0776089	10.4427	1.58265e-25	2.13524e-23
Mbnl2	4880.13	-0.363808	0.0348724	10.4325	1.76138e-25	2.35988e-23
Trim66	513.681	-0.95487	0.0919605	10.3835	2.94834e-25	3.92292e-23
Srebf2	2746.73	-0.483749	0.0467488	10.3478	4.28074e-25	5.65673e-23
Anp32e	2702.01	-0.43872	0.042491	10.325	5.43089e-25	7.12776e-23
Trim2	7768.05	0.433016	0.0419758	-10.3158	5.97631e-25	7.7906e-23
Irs2	2163.68	0.450694	0.0438993	-10.2665	9.97279e-25	1.29131e-22
Map2	18552.6	0.438012	0.0427147	-10.2543	1.13136e-24	1.45515e-22
Pcdh1	4724.96	0.391118	0.0384791	-10.1644	2.85842e-24	3.65216e-22
Rcan2	1612.95	-0.514202	0.0506269	10.1567	3.09389e-24	3.927e-22
Nnat	7451.42	1.00398	0.0991527	-10.1256	4.25336e-24	5.3634e-22
Osbpl1a	2834.13	-0.462806	0.0458172	10.1011	5.46056e-24	6.84095e-22
Mical2	5415.57	-0.474327	0.0469735	10.0978	5.65159e-24	7.03459e-22
P4ha2	470.1	-0.779044	0.0773319	10.074	7.19652e-24	8.90016e-22
Plppr4	7015.23	-0.395781	0.0392934	10.0725	7.31266e-24	8.98618e-22
Kcnh7	850.235	-0.697656	0.0693258	10.0634	8.0154e-24	9.78741e-22
Paqr7	935.537	0.587297	0.058497	-10.0398	1.01894e-23	1.23637e-21
Sec24d	883.874	0.60796	0.0610243	-9.9626	2.22185e-23	2.67913e-21
Anln	377.344	0.811485	0.0814676	-9.96083	2.26165e-23	2.71019e-21
Papss2	259.286	1.27852	0.128952	-9.91471	3.59285e-23	4.27882e-21
Tpi1	14080.8	-0.436233	0.0440414	9.90507	3.95681e-23	4.68336e-21
Gabra2	931.142	0.55441	0.0561332	-9.87667	5.2549e-23	6.18188e-21
Pcdh8	1178.46	0.607519	0.0615757	-9.8662	5.83325e-23	6.82066e-21
Fabp7	1351.76	0.685606	0.0695582	-9.85657	6.42045e-23	7.46204e-21
Pnoc	173.426	-1.38043	0.140321	9.83768	7.74756e-23	8.95052e-21
Gad1	7218.1	-0.548586	0.0558395	9.82434	8.84511e-23	1.01577e-20
Trank1	2097.27	-0.571315	0.0581927	9.81763	9.45364e-23	1.07922e-20
Usp2	827.445	-0.584867	0.0596157	9.81061	1.01353e-22	1.15024e-20
Higd1a	2009.9	-0.467866	0.0478185	9.78421	1.31626e-22	1.48506e-20
Rhob	7923.21	0.42974	0.0439346	-9.78136	1.35381e-22	1.51855e-20
Mgat5b	1194.16	0.537057	0.054929	-9.7773	1.40917e-22	1.57151e-20
Fgf11	1112.9	-0.704773	0.0721754	9.76472	1.59556e-22	1.76915e-20
Gipr	207.412	-1.23166	0.12621	9.75881	1.69125e-22	1.86453e-20
Kcnip4	561.991	-0.695499	0.071383	9.7432	1.97245e-22	2.16219e-20
Nptx1	8396.29	0.449871	0.0462393	-9.7292	2.26364e-22	2.46737e-20
Pik3r1	3052.77	0.408693	0.0424573	-9.62599	6.21082e-22	6.73176e-20
Map4k4	4521.76	0.391583	0.0406826	-9.62531	6.25176e-22	6.73828e-20
Ndfip2	1964.76	-0.42049	0.0437286	9.61589	6.85162e-22	7.3438e-20
Plxnb1	2832.77	0.488084	0.0508374	-9.60089	7.92535e-22	8.44772e-20
Cygb	1095.62	0.622341	0.0648634	-9.59464	8.42106e-22	8.92679e-20
Chst1	4406.89	0.371276	0.0387157	-9.5898	8.82519e-22	9.30407e-20
H2-T-ps	58.6936	-1.56807	0.16353	9.5889	8.90322e-22	9.33532e-20
Fndc9	74.265	1.53639	0.160255	-9.58715	9.05554e-22	9.4437e-20
Rab6a	11187	-0.299302	0.0313146	9.55792	1.20146e-21	1.24623e-19
Dbi	3806.92	0.486569	0.0509956	-9.54139	1.40936e-21	1.45405e-19
mt-Tv	208.35	0.989557	0.103946	-9.51989	1.73359e-21	1.77905e-19
Slc7a1	1079.94	-0.668813	0.0703958	9.50075	2.08379e-21	2.12712e-19
Igfbp4	2227.61	-0.630972	0.0664448	9.49618	2.17738e-21	2.21096e-19
Chn1os3	4124.47	-0.408893	0.043221	9.4605	3.06461e-21	3.09558e-19
Hspa9	7043.68	-0.308108	0.0325755	9.45826	3.13112e-21	3.14628e-19
Slc5a3	1590.38	0.615729	0.0651547	-9.45026	3.37998e-21	3.37876e-19
Vldlr	2154.62	-0.434615	0.0460731	9.43316	3.97913e-21	3.95719e-19
Rps6ka5	848.154	0.597808	0.0634903	-9.41574	4.69761e-21	4.64774e-19
Nts	52.9445	1.51876	0.161716	-9.3915	5.91521e-21	5.82256e-19
Egln1	3183.08	-0.435417	0.0464954	9.36472	7.62524e-21	7.4677e-19
Myo10	1878.48	0.65968	0.0705053	-9.35646	8.24541e-21	8.03427e-19
Gys1	920.647	-0.688579	0.0736925	9.34394	9.28113e-21	8.99803e-19
Kctd12	3972.67	0.424298	0.0455499	-9.31501	1.21943e-20	1.17632e-18
Arhgef9	6675.1	-0.354292	0.0382118	9.27179	1.83056e-20	1.75706e-18
Plpbp	794.889	-0.564752	0.0610579	9.24945	2.25653e-20	2.15521e-18
Tspan13	2873.41	-0.396398	0.0428713	9.24622	2.32581e-20	2.1996e-18
P4ha1	1745.9	-0.430261	0.0465317	9.24663	2.31691e-20	2.1996e-18
Ccdc71l	640.391	0.630213	0.0684175	-9.21129	3.22231e-20	3.03258e-18
Wfs1	1845.47	-0.621781	0.0675983	9.19818	3.64061e-20	3.40962e-18
Peg10	524.315	0.838868	0.091302	-9.18784	4.00799e-20	3.73556e-18
Hexim1	1838.35	0.447659	0.0488628	-9.16154	5.11603e-20	4.74536e-18
Nrep	1443.5	-0.643558	0.0702662	9.15884	5.24564e-20	4.8423e-18
Hnrnpab	3123.22	0.356948	0.0390288	-9.14576	5.92126e-20	5.43994e-18
Vat1l	495.209	0.805202	0.0882034	-9.12892	6.91852e-20	6.32602e-18
Mat2b	1817.78	-0.476123	0.0521621	9.12776	6.99297e-20	6.33763e-18
Ramp3	66.2141	-1.38039	0.151231	9.1277	6.99692e-20	6.33763e-18
Rasl11b	892.678	0.754562	0.0827409	-9.11958	7.54147e-20	6.79895e-18
Septin11	1893.34	-0.432487	0.0474349	9.11748	7.68948e-20	6.90014e-18
Hes1	147.098	1.08499	0.119014	-9.11644	7.76354e-20	6.93435e-18
Nin	831.224	0.557093	0.0611236	-9.1142	7.92544e-20	7.04634e-18
Dclk1	12022.2	-0.347958	0.0381968	9.10962	8.26691e-20	7.2888e-18
Shmt2	673.994	-0.613684	0.0673672	9.10953	8.27372e-20	7.2888e-18
Lcat	1076.04	-0.793765	0.0871687	9.10608	8.54134e-20	7.49037e-18
Car10	1017.78	-0.648011	0.0712408	9.09606	9.36669e-20	8.177e-18
Cotl1	2060.31	0.413268	0.0454462	-9.09356	9.58487e-20	8.32977e-18
Fmn1	352.079	-0.767887	0.0844877	9.08874	1.00196e-19	8.66849e-18
Chn1os1	3601.02	-0.411634	0.0453298	9.08085	1.07727e-19	9.27844e-18
Cry2	3295.77	-0.452368	0.0498362	9.07709	1.11511e-19	9.56173e-18
Asns	1900.54	-0.555809	0.0613605	9.05809	1.32755e-19	1.1333e-17
Cnnm1	2103.69	-0.436871	0.0482761	9.04944	1.43707e-19	1.22138e-17
Slc38a2	3117.96	0.449411	0.0497119	-9.04031	1.56223e-19	1.32193e-17
Wscd1	1766.95	0.463336	0.0512904	-9.03358	1.66138e-19	1.3997e-17
Chn1	12793.1	-0.393948	0.0436292	9.02945	1.7253e-19	1.44723e-17
Disp3	807.897	0.588394	0.0651729	-9.0282	1.74522e-19	1.4576e-17
Fgf13	3669.15	-0.389406	0.0431951	9.01504	1.96795e-19	1.63654e-17
Elmo1	1020.09	-0.59358	0.0660418	8.98794	2.51897e-19	2.08577e-17
Dock9	3981.86	0.378007	0.0420968	-8.97948	2.72048e-19	2.243e-17
Wnt7b	1345.82	0.533305	0.0594153	-8.9759	2.81057e-19	2.30741e-17
Ly6g6e	108.021	1.2691	0.141497	-8.96914	2.9884e-19	2.44302e-17
Klc2	2940.89	-0.360587	0.0402151	8.96645	3.06237e-19	2.49292e-17
Camk2n1	13375.3	-0.378938	0.0422684	8.96504	3.10165e-19	2.51429e-17
Gm37422	440.126	-0.676554	0.0756153	8.94732	3.64223e-19	2.94015e-17
Gria1	12338.3	0.2922	0.0326671	-8.94477	3.72734e-19	2.99632e-17
Tmem132a	5088.7	0.377843	0.0422666	-8.93951	3.9091e-19	3.12939e-17
Cdc42se2	4049.03	-0.367849	0.0411546	8.93823	3.95469e-19	3.15281e-17
Cnksr2	3775.18	-0.399011	0.0447358	8.91926	4.69403e-19	3.72683e-17
Mal2	1666.62	-0.552696	0.061984	8.91676	4.80148e-19	3.79651e-17
Slc15a3	2503.49	0.384013	0.0430816	-8.91362	4.93935e-19	3.88959e-17
Appl2	2737.57	-0.547342	0.0614825	8.90239	5.46546e-19	4.28639e-17
Ttll7	4063.25	-0.402677	0.0452953	8.89003	6.10932e-19	4.77195e-17
Triobp	846.718	-0.714491	0.0803801	8.8889	6.17161e-19	4.80117e-17
Tyro3	1631.8	-0.582437	0.0655435	8.88626	6.32009e-19	4.89692e-17
Gabrd	140.636	-1.04576	0.117773	8.87944	6.71989e-19	5.17916e-17
Espn	102.279	-1.1768	0.132536	8.87914	6.73804e-19	5.17916e-17
F630040K05Rik	88.9062	-1.24261	0.140085	8.8704	7.28849e-19	5.58004e-17
Pkd2l2	416.605	0.761345	0.085914	-8.86171	7.87957e-19	6.00872e-17
Slc12a4	952.498	-0.493884	0.0557396	8.86056	7.96144e-19	6.04724e-17
Syngr1	10951.5	-0.413533	0.0466752	8.85981	8.01486e-19	6.06395e-17
Rasd2	415.525	-0.921826	0.104081	8.85683	8.23248e-19	6.20427e-17
Osbpl3	303.656	-0.771566	0.0871554	8.85276	8.53794e-19	6.40944e-17
Cpne5	285.618	-0.825665	0.0933259	8.84712	8.98085e-19	6.71579e-17
Map3k9	535.064	-0.702007	0.0794133	8.83991	9.57938e-19	7.13571e-17
Slc9a5	255.739	-0.915258	0.103589	8.83545	9.96923e-19	7.39755e-17
Dlgap1	8527.17	-0.323314	0.0366158	8.8299	1.04769e-18	7.74449e-17
Septin7	6872.68	-0.287044	0.0325186	8.82706	1.07462e-18	7.91319e-17
Nat8l	4171.84	-0.315443	0.0357906	8.81357	1.21219e-18	8.85865e-17
Nudt4	3032.43	-0.375648	0.0426198	8.81392	1.20842e-18	8.85865e-17
Rftn2	878.874	0.549404	0.0623481	-8.81188	1.23059e-18	8.95918e-17
Rxfp1	325.246	-0.886293	0.100658	8.80501	1.30842e-18	9.48996e-17
Tac1	83.5949	-1.30149	0.147926	8.79828	1.38934e-18	1.00391e-16
Prnp	16564.1	0.266775	0.0303407	-8.79265	1.46073e-18	1.05156e-16
AI504432	787.287	0.656938	0.0748494	-8.77679	1.68208e-18	1.20641e-16
Ipcef1	572.042	-0.848583	0.0967519	8.77071	1.77544e-18	1.26865e-16
Aldh18a1	715.604	-0.542967	0.0619494	8.76469	1.87291e-18	1.33336e-16
Rassf3	347.322	-0.804903	0.0919866	8.75023	2.12925e-18	1.51028e-16
Rock2	4005.21	-0.350605	0.0401513	8.73208	2.50037e-18	1.76702e-16
Ncor2	3632.59	0.396064	0.0454368	-8.71681	2.86148e-18	2.00771e-16
Rgs8	2078.95	-0.541637	0.0621372	8.7168	2.86176e-18	2.00771e-16
Grm2	606.683	-0.850592	0.0983627	8.64751	5.26358e-18	3.67935e-16
Kctd13	1912.85	-0.39445	0.0456169	8.64703	5.2859e-18	3.68162e-16
Spcs3	1191.6	-0.463402	0.053641	8.63896	5.67249e-18	3.93667e-16
Pgpep1	532.092	0.679043	0.0787134	-8.62677	6.31094e-18	4.36405e-16
A430018G15Rik	860.652	-0.530316	0.0615023	8.62271	6.53885e-18	4.5055e-16
Septin8	6119.46	-0.301862	0.0351159	8.59617	8.24241e-18	5.6591e-16
Hnrnpa2b1	6535.87	0.332846	0.0387271	-8.59465	8.35176e-18	5.71385e-16
Wasl	3216.34	-0.388334	0.045197	8.59203	8.54471e-18	5.8252e-16
Rasgrp1	4829.87	-0.411907	0.0479882	8.58351	9.20252e-18	6.25156e-16
Kalrn	8019.21	-0.330577	0.0386579	8.55135	1.21656e-17	8.2355e-16
Cav2	982.336	-0.453859	0.0531013	8.54705	1.26277e-17	8.51839e-16
2810459M11Rik	1161.36	0.609109	0.0714991	-8.51912	1.60771e-17	1.08075e-15
Gins2	690.468	0.683401	0.0802982	-8.51079	1.72753e-17	1.15727e-15
Slc1a1	1920.38	-0.381596	0.0448656	8.50531	1.81109e-17	1.20488e-15
Pnkd	1816.49	-0.417137	0.0490437	8.50542	1.80932e-17	1.20488e-15
Cbx5	4394.74	0.46713	0.0549332	-8.50361	1.83781e-17	1.21845e-15
Osbpl5	435.11	0.705339	0.0829629	-8.50186	1.8658e-17	1.23277e-15
Sesn2	772.551	-0.602725	0.0709439	8.4958	1.96572e-17	1.29435e-15
Phgdh	1239.51	0.430084	0.0506761	-8.48691	2.12198e-17	1.39249e-15
Tmem245	1963.95	0.488344	0.057639	-8.47246	2.40259e-17	1.57129e-15
Kcnf1	1257.12	-0.684066	0.0807644	8.46989	2.45627e-17	1.60097e-15
2700081O15Rik	1165.28	0.45029	0.0532406	-8.45765	2.72821e-17	1.77224e-15
Gapdh	36129.6	-0.355314	0.0420612	8.44755	2.97485e-17	1.92596e-15
Sncb	5458.2	-0.481474	0.0570371	8.44142	3.13517e-17	2.02297e-15
Pgam1	4662.75	-0.45367	0.0537619	8.43851	3.21409e-17	2.06698e-15
Vsnl1	8117.11	-0.346403	0.0410545	8.43763	3.23832e-17	2.07565e-15
Ccar1	1464.44	0.442662	0.0525337	-8.42625	3.56908e-17	2.28007e-15
Chga	1926.04	0.516711	0.0613414	-8.42353	3.65314e-17	2.32608e-15
H2-K1	1495.15	-0.496009	0.0590039	8.40637	4.22885e-17	2.68379e-15
Setd7	3606.63	0.427724	0.0509718	-8.39138	4.80482e-17	3.03764e-15
Sema7a	1712.93	-0.514569	0.0613235	8.39106	4.8179e-17	3.03764e-15
mt-Rnr1	22112.4	0.264116	0.0314889	-8.38757	4.96296e-17	3.11891e-15
Kcnj16	357.098	0.746364	0.0890261	-8.38365	5.131e-17	3.21404e-15
Uap1	963.188	-0.50012	0.0597011	8.37706	5.42673e-17	3.38828e-15
Aldoa	34573.9	-0.310993	0.0372528	8.34819	6.93162e-17	4.30006e-15
Rbfox3	5111.07	-0.290142	0.0348518	8.32503	8.43062e-17	5.2132e-15
Gm23134	1336.55	0.92603	0.111244	-8.32435	8.47902e-17	5.22638e-15
Sox1	591.189	0.550838	0.0662937	-8.30905	9.64717e-17	5.92748e-15
Ppp1r15a	453.386	-0.722678	0.0870993	8.29717	1.06623e-16	6.5304e-15
Pcsk2os2	1138.06	-0.469817	0.0566801	8.28893	1.14276e-16	6.97701e-15
Tmem97	178.902	-0.905366	0.109462	8.27101	1.32824e-16	8.08382e-15
Abca1	3130.25	0.46604	0.0565636	-8.23921	1.73349e-16	1.05171e-14
Dok4	470.59	0.624109	0.0757677	-8.23714	1.76376e-16	1.06672e-14
Adam23	2272.69	-0.417054	0.0506352	8.23646	1.77387e-16	1.06947e-14
Trib3	95.8697	-1.15713	0.140517	8.23481	1.79848e-16	1.08093e-14
Lgi2	1879.87	-0.926139	0.112544	8.22914	1.88562e-16	1.12979e-14
Map1b	15577.2	0.3874	0.047081	-8.22837	1.89783e-16	1.13358e-14
Slc39a10	1813.13	-0.550081	0.0668683	8.22634	1.93026e-16	1.1494e-14
Hmgcr	1481.16	-0.488873	0.0594547	8.22262	1.99099e-16	1.18191e-14
Celf4	11238.6	0.379819	0.0462742	-8.208	2.24894e-16	1.33095e-14
Sstr2	312.52	0.809011	0.0985939	-8.20549	2.2966e-16	1.35499e-14
Sqle	1262.97	-0.443202	0.0540685	8.19705	2.46359e-16	1.44909e-14
Rasgrf1	4887.19	-0.421747	0.0514967	8.1898	2.61667e-16	1.53445e-14
Gm12744	299.272	-0.727914	0.0890105	8.17785	2.88958e-16	1.68935e-14
Arhgef2	2154.68	-0.389073	0.0475827	8.17677	2.91556e-16	1.69939e-14
Ralgps2	1519.03	0.387963	0.0474709	-8.17265	3.017e-16	1.75322e-14
Tro	2947.22	0.394602	0.0483014	-8.16958	3.09467e-16	1.79295e-14
Gabra4	1301.53	-0.413444	0.0506396	8.16443	3.22949e-16	1.86546e-14
Cyp2d22	543.914	-0.664111	0.0814953	8.14907	3.66733e-16	2.11205e-14
Myo5b	688.736	-0.635969	0.0783467	8.11737	4.76386e-16	2.73539e-14
Camk4	956.443	-0.544128	0.0670924	8.11013	5.05671e-16	2.89493e-14
Zfp462	1155.92	0.578037	0.0714319	-8.09213	5.863e-16	3.3466e-14
Tssc4	619	0.591388	0.0731763	-8.0817	6.38719e-16	3.63505e-14
Sec14l1	4050.39	-0.320683	0.0397479	8.06793	7.1499e-16	4.05715e-14
Hmga1	759.381	-0.574858	0.0712905	8.0636	7.40827e-16	4.19143e-14
Tmem44	1033.4	-0.430979	0.0534523	8.06288	7.45167e-16	4.20366e-14
Gm12868	426.247	-0.740363	0.0918682	8.05897	7.69407e-16	4.32775e-14
Prkar2b	925.631	-0.549099	0.0681464	8.05765	7.77774e-16	4.36209e-14
Septin5	6354.79	-0.370352	0.0460441	8.04342	8.73619e-16	4.88543e-14
Cyb5r1	495.831	-0.698082	0.0867968	8.04272	8.78663e-16	4.89943e-14
AI593442	1807.09	-0.374878	0.0466667	8.0331	9.50379e-16	5.28405e-14
Cacnb3	3015.97	0.334885	0.0417008	-8.03066	9.69462e-16	5.37466e-14
Mthfd2	249.853	-0.820315	0.102351	8.01474	1.10374e-15	6.10154e-14
Upf2	1120.78	0.478251	0.0598555	-7.99008	1.34851e-15	7.43338e-14
Lifr	860.626	0.520005	0.0651736	-7.97876	1.47808e-15	8.12439e-14
Rhobtb2	1416.97	-0.418608	0.0524959	7.9741	1.5349e-15	8.41273e-14
Hprt	1628.34	-0.439152	0.0551001	7.97008	1.58569e-15	8.66651e-14
H1f2	1656.9	0.411545	0.0516619	-7.96611	1.63743e-15	8.89887e-14
Vegfa	4248.91	-0.925658	0.11628	7.96063	1.71167e-15	9.27618e-14
Rab3c	7547.47	-0.392046	0.0492686	7.95732	1.75806e-15	9.50089e-14
A730017L22Rik	169.796	0.969051	0.12185	-7.95279	1.82353e-15	9.82722e-14
Rasal1	964.243	-0.614077	0.077229	7.95138	1.84449e-15	9.91246e-14
H2aw	726.601	0.501334	0.0631042	-7.94455	1.94903e-15	1.04452e-13
Mmp17	3335.43	0.372347	0.0468962	-7.93982	2.02479e-15	1.08211e-13
Dido1	1488.88	0.502394	0.0632913	-7.93781	2.05786e-15	1.09675e-13
Ahi1	2162.18	-0.465484	0.058676	7.93313	2.13689e-15	1.13573e-13
Fam169a	1364.07	-0.472462	0.0595718	7.93098	2.17429e-15	1.15243e-13
Stmn4	2403.3	-0.376097	0.04744	7.92785	2.22971e-15	1.17857e-13
Kif21b	1650.18	-0.457452	0.0577052	7.9274	2.23787e-15	1.17965e-13
Gm49601	4459.45	-0.366149	0.046202	7.92497	2.28209e-15	1.19968e-13
Nuak1	1450.2	0.397874	0.0502169	-7.9231	2.31665e-15	1.21454e-13
Phactr1	5649.37	-0.286599	0.0361794	7.92163	2.34426e-15	1.22237e-13
Pcx	2196.51	-0.375263	0.047371	7.92179	2.34116e-15	1.22237e-13
Kcnj3	2371.13	-0.388715	0.0490912	7.91822	2.40943e-15	1.25297e-13
Vars	1042.74	-0.478731	0.0604712	7.91668	2.43944e-15	1.26516e-13
Adcyap1r1	4037.8	0.393822	0.0497496	-7.9161	2.45083e-15	1.26766e-13
Ahcyl1	8537.33	-0.279747	0.035407	7.90091	2.76879e-15	1.4283e-13
Ccdc184	351.896	-0.686895	0.0870034	7.89503	2.90237e-15	1.49321e-13
Msmo1	1027.75	-0.514763	0.0652425	7.88999	3.02213e-15	1.55069e-13
Rgl1	3131.79	0.323376	0.0410308	-7.88129	3.24007e-15	1.65811e-13
A830036E02Rik	103.191	-1.0718	0.13602	7.87973	3.28096e-15	1.67459e-13
Prmt8	1221.17	-0.526703	0.0669355	7.86882	3.58001e-15	1.82241e-13
Dnajb5	2116.68	0.55209	0.0702247	-7.86176	3.7878e-15	1.91806e-13
Gask1b	92.3892	-1.07246	0.13641	7.86206	3.77865e-15	1.91806e-13
Znrf2	747.336	0.499597	0.0635989	-7.85543	3.98392e-15	2.00683e-13
Atxn2l	1928.57	-0.356563	0.0454052	7.8529	4.06521e-15	2.04245e-13
Syt1	20331.3	-0.334517	0.042604	7.85178	4.10177e-15	2.05547e-13
Fgd4	1083.39	0.45363	0.057798	-7.84854	4.20911e-15	2.10379e-13
Ripor2	1368.5	0.452366	0.0577305	-7.83582	4.6578e-15	2.32204e-13
Eml2	3428.9	-0.382534	0.0488632	7.82867	4.93077e-15	2.45179e-13
Otud6b	1637.83	0.364433	0.0465796	-7.82388	5.12198e-15	2.54032e-13
Slc6a11	2260.22	0.495356	0.063325	-7.82243	5.18117e-15	2.56308e-13
Ndrg1	1635.73	-0.387441	0.0496016	7.81106	5.67075e-15	2.7981e-13
Mical3	1298.15	0.391814	0.0502066	-7.80403	5.99587e-15	2.94347e-13
Myrip	1084.87	-0.412616	0.0528706	7.80426	5.98495e-15	2.94347e-13
Tunar	274.023	-0.71811	0.0920524	7.8011	6.1371e-15	3.00516e-13
Tril	1359.13	0.466262	0.0597996	-7.79707	6.33622e-15	3.0948e-13
Ezh1	1217.92	-0.444673	0.0570533	7.794	6.49219e-15	3.16298e-13
Notch1	949.148	0.574599	0.0738037	-7.78549	6.94419e-15	3.37466e-13
Slc16a3	521.402	-0.61529	0.0790624	7.78233	7.1199e-15	3.44271e-13
Ctnnb1	11599.4	0.242326	0.0312098	-7.76441	8.20237e-15	3.95621e-13
Nol4	1241.43	-0.445495	0.0574185	7.75874	8.57783e-15	4.12699e-13
Pde8b	931.829	-0.425303	0.0548495	7.754	8.90446e-15	4.27348e-13
mt-Cytb	48554	0.281941	0.0364717	-7.7304	1.07206e-14	5.13234e-13
B230217C12Rik	627.355	-0.504297	0.0652897	7.72399	1.12745e-14	5.38412e-13
E2f1	277.129	-0.725048	0.093963	7.71632	1.19738e-14	5.70396e-13
Braf	3197.44	-0.301973	0.0391369	7.71581	1.20215e-14	5.71258e-13
Arhgdig	568.053	-0.543828	0.0705142	7.71231	1.23558e-14	5.85702e-13
Vamp2	15423	-0.297409	0.0386336	7.6982	1.37998e-14	6.5255e-13
Phf10	1481.43	-0.433938	0.0564082	7.69282	1.43929e-14	6.78931e-13
Chka	941.622	-0.470563	0.0611866	7.69061	1.46434e-14	6.89062e-13
Ly6h	3394.35	0.516319	0.067144	-7.68972	1.47453e-14	6.92167e-13
Mrps6	922.699	0.474389	0.0617051	-7.68801	1.49436e-14	6.99773e-13
9130024F11Rik	125.032	-0.950894	0.123873	7.67636	1.63669e-14	7.64568e-13
Cstf2	1601.74	-0.372655	0.0485716	7.67228	1.68967e-14	7.8741e-13
Dennd5b	1537.08	-0.424235	0.0553858	7.65964	1.86457e-14	8.64739e-13
Syt16	1378.61	-0.442317	0.0577452	7.65981	1.86204e-14	8.64739e-13
Necab1	2032.2	-0.50258	0.0656571	7.65461	1.93897e-14	8.97086e-13
Pld3	5698.63	-0.327239	0.0427623	7.65251	1.97094e-14	9.09697e-13
Paqr8	3550.82	0.452414	0.0591242	-7.65193	1.9799e-14	9.11653e-13
Sfpq	2026.55	0.496362	0.0648726	-7.65134	1.989e-14	9.13663e-13
Nedd9	551.845	0.625468	0.0817846	-7.64775	2.04534e-14	9.37309e-13
Adm	410.998	-0.836304	0.109424	7.64277	2.12597e-14	9.71952e-13
Mthfd1l	453.691	-0.614084	0.0804038	7.6375	2.21475e-14	1.01015e-12
Kifc2	5559.19	-0.338963	0.0444325	7.62872	2.37098e-14	1.07885e-12
Fosl2	1641.34	-0.525383	0.0689329	7.62166	2.50429e-14	1.13683e-12
Auts2	1719.36	0.388144	0.05094	-7.61964	2.5439e-14	1.1521e-12
Mlip	271.819	-0.771299	0.10133	7.61172	2.70477e-14	1.22209e-12
Man1c1	928.723	0.447826	0.0588364	-7.61138	2.71188e-14	1.22244e-12
Speg	1765.83	-0.384086	0.0505103	7.6041	2.8689e-14	1.28955e-12
Satb2	355.966	-0.68273	0.0897872	7.60387	2.87413e-14	1.28955e-12
Scn3b	2853.36	-0.337121	0.0443678	7.59832	3.00007e-14	1.34293e-12
4430402I18Rik	1023.67	-0.396114	0.0521363	7.59765	3.01549e-14	1.34671e-12
Prkcb	6831.58	-0.313992	0.0413808	7.58788	3.25189e-14	1.44893e-12
Vxn	3640.89	-0.355023	0.0467904	7.58752	3.26085e-14	1.44957e-12
Pcsk2	5183.15	-0.346011	0.0456144	7.58557	3.31028e-14	1.46817e-12
Cbfa2t3	376.015	0.683231	0.0900894	-7.58392	3.35264e-14	1.48354e-12
Scamp5	7296	-0.275856	0.036401	7.57827	3.50192e-14	1.54605e-12
H2-Ab1	170.438	-0.881145	0.116294	7.57689	3.53924e-14	1.55896e-12
Pfkfb3	1707.66	-0.501376	0.0661816	7.57577	3.57014e-14	1.56899e-12
Gm42864	52.1797	-1.19437	0.157703	7.5735	3.63294e-14	1.59296e-12
Akap1	938.344	0.486529	0.0643124	-7.5651	3.87575e-14	1.69558e-12
Sphkap	4478.86	0.296414	0.0391871	-7.56407	3.90644e-14	1.70513e-12
Wdr82	2950.02	0.294991	0.0390139	-7.56118	3.9944e-14	1.73959e-12
Lpcat4	692.34	-0.511004	0.0676032	7.55888	4.06549e-14	1.76657e-12
Nwd2	524.501	-0.70331	0.0931898	7.54707	4.45144e-14	1.92992e-12
Zcchc14	1977.91	0.388877	0.0515613	-7.54203	4.62702e-14	2.00155e-12
Ldb2	416.917	-0.634167	0.0843369	7.51946	5.50044e-14	2.37405e-12
Vstm2a	2069.07	-0.427055	0.0568899	7.50669	6.06415e-14	2.61151e-12
Adgrg1	1853.88	0.426844	0.0568776	-7.50461	6.16121e-14	2.6474e-12
Cxcr4	173.576	1.04583	0.139402	-7.50223	6.27418e-14	2.68995e-12
Fam43b	429.084	0.567874	0.0757518	-7.49651	6.55394e-14	2.80366e-12
Carmil3	537.721	-0.670749	0.0895072	7.4938	6.69079e-14	2.85587e-12
Pam	4940.37	-0.346634	0.0462635	7.4926	6.75246e-14	2.87583e-12
Gpr17	803.09	0.985101	0.131505	-7.49097	6.83685e-14	2.90536e-12
Chac1	217.865	-0.786399	0.105039	7.48677	7.05916e-14	2.99324e-12
Fam219a	3364.45	-0.322046	0.0430328	7.48374	7.22347e-14	3.05619e-12
Lrrc4b	3186.21	0.29746	0.0397606	-7.48127	7.36077e-14	3.10747e-12
Slc3a2	3507.3	-0.269342	0.0360059	7.48051	7.40334e-14	3.11862e-12
Rxfp3	236.832	0.785445	0.105016	-7.47928	7.47294e-14	3.14108e-12
Kpna4	2155.43	0.323986	0.0433246	-7.47812	7.53945e-14	3.16214e-12
Syt4	3255.23	0.380692	0.0510997	-7.44998	9.33533e-14	3.89841e-12
Elmod1	2992.45	-0.309163	0.0415652	7.43803	1.02195e-13	4.25844e-12
Ccng1	1824.02	-0.373665	0.050304	7.42814	1.10132e-13	4.57928e-12
Skil	2358.14	0.800898	0.107862	-7.42523	1.12587e-13	4.67128e-12
Kcnab1	1485.63	-0.365038	0.049221	7.41632	1.20423e-13	4.98567e-12
Pspc1	865.329	0.457781	0.061808	-7.40651	1.29667e-13	5.35687e-12
Kcnc2	1590.19	-0.405983	0.0548718	7.39875	1.37476e-13	5.66737e-12
Map2k4	4112.83	0.307034	0.0415186	-7.39508	1.4132e-13	5.81342e-12
Snx27	2951.39	0.316673	0.0428332	-7.39316	1.43377e-13	5.88547e-12
Hectd4	5853.26	0.304035	0.0412665	-7.3676	1.73727e-13	7.11615e-12
Dpy19l1	1326.38	0.457587	0.0621779	-7.35932	1.84853e-13	7.55587e-12
Spop	3533.12	0.278622	0.0378803	-7.35533	1.90457e-13	7.76848e-12
S1pr3	1913.81	0.536535	0.0729704	-7.35278	1.94127e-13	7.90147e-12
Klhdc1	331.028	-0.665148	0.090504	7.34938	1.99133e-13	8.08815e-12
Arpp21	4472.38	-0.365525	0.0497821	7.34249	2.09649e-13	8.49741e-12
Dnaja1	6457.34	0.240283	0.032732	-7.34093	2.12118e-13	8.57943e-12
Ttc39b	877.121	-0.424765	0.058103	7.31056	2.66023e-13	1.07372e-11
Pea15a	15408.3	0.253802	0.0347493	-7.3038	2.79758e-13	1.12593e-11
C030034L19Rik	279.108	0.729199	0.0998408	-7.30362	2.80126e-13	1.12593e-11
Dusp4	357.34	-0.732445	0.10046	7.29093	3.07833e-13	1.23472e-11
C530008M17Rik	1959.02	0.346194	0.0475609	-7.27897	3.36371e-13	1.34639e-11
Mt3	4781.07	0.408382	0.0562243	-7.26344	3.77366e-13	1.50735e-11
Chl1	6116.95	0.280453	0.0386145	-7.26288	3.78928e-13	1.51047e-11
Tppp	8277.96	-0.241767	0.0332983	7.26065	3.85243e-13	1.53247e-11
Kcnj9	1515.6	-0.522293	0.0719456	7.25955	3.88368e-13	1.54172e-11
Wasf1	4486.26	-0.330538	0.0455424	7.25782	3.93387e-13	1.55844e-11
Dgkz	5023.25	-0.333932	0.0460154	7.25696	3.95885e-13	1.56512e-11
Mttp	482.734	-0.560274	0.077254	7.25237	4.09556e-13	1.61586e-11
St6gal1	882.642	0.459486	0.0633932	-7.24819	4.22393e-13	1.66311e-11
Vps33a	1873.84	0.348218	0.048138	-7.23375	4.69821e-13	1.84608e-11
Gpr137c	625.287	-0.527005	0.0729286	7.22632	4.96259e-13	1.946e-11
Neurl1b	769.64	-0.608929	0.0843141	7.22215	5.11733e-13	2.00261e-11
Rnf208	1549.87	-0.437489	0.0606501	7.21334	5.45967e-13	2.13225e-11
Jcad	1431.98	-0.401699	0.0557494	7.20544	5.78562e-13	2.25499e-11
Csdc2	1731.45	0.322174	0.0447305	-7.20256	5.90941e-13	2.29859e-11
mt-Nd4	33569	0.25032	0.0347672	-7.19989	6.02628e-13	2.33934e-11
Fam174a	898.134	-0.433195	0.0602056	7.19527	6.23382e-13	2.41504e-11
Gpr21	85.5193	1.08015	0.150378	-7.18292	6.82394e-13	2.63836e-11
Uri1	1062.4	-0.394923	0.055003	7.18002	6.9702e-13	2.68952e-11
Sowahb	70.5814	-1.07359	0.149643	7.17432	7.2666e-13	2.79829e-11
Steap3	245.389	0.793657	0.11078	-7.16426	7.8206e-13	3.00563e-11
Mars1	1156.9	-0.441519	0.0616425	7.16257	7.91768e-13	3.0369e-11
Fbxo10	1100.95	0.427486	0.059691	-7.16166	7.97057e-13	3.05112e-11
2410131K14Rik	871.252	0.416869	0.058219	-7.16036	8.04633e-13	3.07402e-11
Spred3	503.989	-0.516933	0.0722045	7.15929	8.10932e-13	3.09196e-11
Sox21	515.335	0.645868	0.0902542	-7.1561	8.30056e-13	3.15863e-11
Mef2d	4623.54	0.274847	0.0384128	-7.15509	8.36176e-13	3.17566e-11
Zfp612	569.505	-0.489867	0.0685361	7.14758	8.83188e-13	3.34761e-11
Cacna2d1	3814.83	-0.326614	0.0457491	7.13925	9.38443e-13	3.55008e-11
Plcd3	331.477	-0.661408	0.0926744	7.1369	9.54615e-13	3.60418e-11
Slc1a5	78.2115	-1.03806	0.145585	7.13027	1.00172e-12	3.77463e-11
Crip2	1376.1	0.372813	0.0523805	-7.1174	1.09985e-12	4.13634e-11
Zfp395	396.728	-0.687908	0.0967802	7.10795	1.17781e-12	4.42092e-11
Mfsd4a	757.291	-0.44231	0.0622363	7.10695	1.18639e-12	4.44449e-11
Gucy1a1	658.794	-0.528885	0.0744773	7.10129	1.23602e-12	4.62142e-11
Gm9962	541.374	-0.575654	0.0811028	7.09783	1.26729e-12	4.72919e-11
Prag1	715.29	0.455991	0.0642537	-7.09673	1.27743e-12	4.75779e-11
Ddit4	1881.29	-0.509781	0.0718461	7.09546	1.28919e-12	4.79236e-11
Aars	4512.61	-0.306714	0.0432346	7.09418	1.30125e-12	4.82787e-11
Hspa1b	388.423	-0.564711	0.0797344	7.0824	1.41681e-12	5.24654e-11
D430019H16Rik	2470.31	0.427778	0.0604184	-7.08027	1.43878e-12	5.31771e-11
Pycr1	86.3829	-1.00015	0.141311	7.07768	1.46588e-12	5.40751e-11
Smarca2	4568.85	0.313244	0.0443246	-7.06704	1.58273e-12	5.82741e-11
9330102E08Rik	338.964	-0.607384	0.0860329	7.05991	1.66614e-12	6.12284e-11
B230209E15Rik	457.755	-0.575179	0.0815576	7.05243	1.75822e-12	6.44892e-11
Trio	3924.37	0.286098	0.0405714	-7.05173	1.76708e-12	6.46911e-11
Glycam1	137.079	0.951237	0.134945	-7.04906	1.80136e-12	6.58212e-11
Jup	762.617	0.42018	0.0596361	-7.04574	1.84481e-12	6.72817e-11
Camk2d	1997.3	-0.395991	0.0562197	7.04363	1.87294e-12	6.81786e-11
Dio3	197.782	0.858518	0.121905	-7.0425	1.88823e-12	6.86056e-11
Zfr2	734.827	-0.517922	0.0735904	7.03791	1.9515e-12	7.07714e-11
Ptprg	2257.05	0.346913	0.0493614	-7.02802	2.09489e-12	7.58288e-11
Pja1	3048.27	0.271063	0.0385828	-7.02549	2.1332e-12	7.70708e-11
Tpd52	1411.45	-0.349271	0.0497394	7.02202	2.18679e-12	7.88592e-11
Gucy2g	116.209	-1.02308	0.145732	7.02026	2.21463e-12	7.97145e-11
Lin7a	392.893	-0.551332	0.0786249	7.01219	2.34621e-12	8.42933e-11
Prcd	276.94	0.694268	0.0990985	-7.00583	2.45524e-12	8.80465e-11
Phykpl	1884.66	0.309979	0.0442952	-6.99802	2.59601e-12	9.29217e-11
Npas2	577.023	-0.530845	0.0758957	6.9944	2.66391e-12	9.51756e-11
Lin7b	344.226	-0.603154	0.0862498	6.9931	2.68871e-12	9.58842e-11
Celsr2	5419.12	0.301338	0.0431003	-6.99157	2.71825e-12	9.67587e-11
Nefh	776.418	0.54786	0.0784008	-6.98794	2.78944e-12	9.91098e-11
L3mbtl1	77.6668	-1.02007	0.145994	6.98711	2.80609e-12	9.95182e-11
Nhsl2	1074.69	0.48254	0.0690712	-6.98612	2.82585e-12	1.00035e-10
Dscaml1	1241.91	0.378396	0.0541807	-6.98397	2.86959e-12	1.01397e-10
Abca5	1003.68	-0.394528	0.0566013	6.97029	3.16296e-12	1.11559e-10
Cpne6	5068.28	0.310455	0.0445433	-6.96975	3.1751e-12	1.11783e-10
Atp1a1	14652.3	-0.236701	0.0340475	6.95207	3.59961e-12	1.26498e-10
Trpm2	392.941	-0.640553	0.0921681	6.94983	3.65732e-12	1.28292e-10
mt-Tg	995.853	0.479113	0.0691054	-6.93308	4.11774e-12	1.44181e-10
Metrn	2048.37	0.354498	0.0511446	-6.93129	4.1702e-12	1.45753e-10
Map3k21	101.926	-0.928733	0.13409	6.92621	4.32269e-12	1.50809e-10
Pdzd2	668.674	-0.560492	0.0809861	6.92084	4.4896e-12	1.5635e-10
Pik3cb	850.311	0.463173	0.0669274	-6.92053	4.49972e-12	1.5642e-10
Fbxw7	2772.22	-0.305864	0.0442144	6.91776	4.58857e-12	1.59222e-10
Me1	2966.76	-0.319649	0.0462507	6.91123	4.80464e-12	1.6642e-10
Plxna4	3359.02	0.38917	0.0563609	-6.90497	5.02146e-12	1.73618e-10
Nacc2	3280.03	0.317589	0.0459965	-6.90464	5.03316e-12	1.73712e-10
Slc38a3	1379.39	0.517507	0.0750474	-6.89573	5.35875e-12	1.84619e-10
1700087I21Rik	198.873	-0.730572	0.106083	6.88682	5.70517e-12	1.96203e-10
Fgf12	2183.38	-0.386674	0.056249	6.87433	6.2282e-12	2.13809e-10
Lonp1	1996.72	-0.292762	0.042622	6.86881	6.47415e-12	2.21858e-10
Tk2	598.924	-0.455465	0.066354	6.86417	6.68805e-12	2.28781e-10
Ddx46	1494.24	0.394925	0.0575565	-6.86152	6.81316e-12	2.32237e-10
Epm2a	893.669	-0.473913	0.0690676	6.86158	6.8104e-12	2.32237e-10
Prrg3	477.659	-0.516115	0.0753379	6.85066	7.35079e-12	2.50121e-10
Tmem109	661.963	-0.479555	0.0700333	6.84752	7.51408e-12	2.55227e-10
Nedd4l	2652.33	0.316166	0.0461893	-6.84501	7.6473e-12	2.59296e-10
Adap1	3547.52	-0.303673	0.0443905	6.84095	7.86707e-12	2.65494e-10
Stim2	1770.12	0.36843	0.0538572	-6.84087	7.87137e-12	2.65494e-10
Shisal1	936.905	0.45867	0.0670482	-6.8409	7.86981e-12	2.65494e-10
Phyhip	5394.76	-0.328271	0.048013	6.83714	8.07923e-12	2.72029e-10
Hip1r	1560.15	-0.312059	0.0456606	6.83432	8.23965e-12	2.76947e-10
Gpr176	196.502	-0.701855	0.102836	6.82497	8.79467e-12	2.95088e-10
Ski	3702.19	0.274065	0.0401608	-6.82417	8.84337e-12	2.96207e-10
Nudcd3	3293.69	-0.289561	0.0424771	6.81686	9.30495e-12	3.11127e-10
Hnrnpm	2241.61	0.313499	0.0459956	-6.81585	9.37058e-12	3.1278e-10
Agap2	15442.1	-0.236145	0.0346483	6.81547	9.39535e-12	3.13065e-10
Scd1	2680.3	-0.386586	0.0568242	6.80319	1.02329e-11	3.40385e-10
Hs6st2	481.337	-0.584879	0.0860051	6.80051	1.04251e-11	3.46181e-10
Cabp7	2901.91	0.392873	0.0577869	-6.79865	1.05602e-11	3.48769e-10
Cplx3	669.366	0.974776	0.143382	-6.79845	1.05748e-11	3.48769e-10
Ciart	248.463	-0.657742	0.0967445	6.79876	1.05527e-11	3.48769e-10
Coro6	111.366	-0.849154	0.124904	6.79845	1.05753e-11	3.48769e-10
Klf9	5488.47	-0.304261	0.0447769	6.79504	1.08282e-11	3.56498e-10
Habp4	2616.35	-0.265694	0.039104	6.79453	1.08668e-11	3.57159e-10
Brd9	1009.41	-0.402727	0.0593208	6.78897	1.1294e-11	3.70569e-10
Shc3	557.253	-0.493139	0.0727433	6.77917	1.20872e-11	3.95921e-10
Xylt1	1847.39	0.365577	0.0539707	-6.77362	1.25603e-11	4.10723e-10
Asrgl1	4558.31	0.284838	0.0420991	-6.76591	1.32477e-11	4.32466e-10
Coro7	1145.33	-0.34218	0.0506109	6.76099	1.3705e-11	4.46639e-10
Slc7a3	146.231	-0.930627	0.137719	6.75741	1.4048e-11	4.57045e-10
Btbd7	841.528	0.453558	0.0671603	-6.75336	1.44457e-11	4.69192e-10
Snx12	916.061	0.387172	0.0573609	-6.74975	1.48104e-11	4.80231e-10
Osmr	940.885	-0.461737	0.0684844	6.74222	1.55984e-11	5.04934e-10
Npy	481.145	-0.617544	0.091608	6.74116	1.57122e-11	5.07765e-10
Tcp11l2	843.69	0.445908	0.0661841	-6.73739	1.61254e-11	5.20246e-10
Mtss2	4442.29	0.264564	0.0392811	-6.73515	1.63762e-11	5.27456e-10
Crmp1	4792.39	0.249781	0.0371317	-6.72689	1.73324e-11	5.57324e-10
Gm2824	86.6002	-0.933071	0.138863	6.71938	1.82496e-11	5.85841e-10
Crot	1775.79	-0.491743	0.0732158	6.71635	1.86327e-11	5.97145e-10
Ddn	22950.8	-0.252594	0.0376406	6.71068	1.93715e-11	6.1979e-10
Sidt1	735.811	-0.410054	0.0612096	6.69917	2.09607e-11	6.69528e-10
Siah2	269.973	-0.611952	0.0914274	6.69331	2.18182e-11	6.95765e-10
Iqsec1	4626.95	0.2652	0.0396413	-6.69001	2.23161e-11	7.10468e-10
Scrn3	716.695	-0.45071	0.0674284	6.68428	2.32065e-11	7.37601e-10
Adcyap1	84.4864	-0.986996	0.147781	6.67876	2.40975e-11	7.64661e-10
Foxj1	562.735	0.45837	0.0687345	-6.6687	2.58082e-11	8.17599e-10
Ascl1	248.625	0.651216	0.097754	-6.66178	2.70522e-11	8.55605e-10
Prelid3a	501.384	-0.560968	0.0842418	6.65901	2.75669e-11	8.70457e-10
Aplp2	10463.1	-0.213457	0.0320589	6.65826	2.77096e-11	8.7353e-10
Gfap	74746.6	0.303276	0.0455753	-6.6544	2.84459e-11	8.95279e-10
Lims2	157.992	0.817477	0.122876	-6.65288	2.87417e-11	9.03116e-10
Gnal	2201.66	-0.301032	0.0453102	6.64381	3.05682e-11	9.58947e-10
Gprc5b	5571.45	0.29021	0.043687	-6.64294	3.07489e-11	9.63049e-10
Gsg1l	1093.06	-0.425206	0.0640497	6.63868	3.16503e-11	9.89673e-10
Klhl29	840.31	0.385201	0.0580446	-6.6363	3.21666e-11	1.00419e-09
Pak6	940.966	-0.458207	0.0691251	6.62867	3.38734e-11	1.05577e-09
Lurap1l	395.39	-0.534123	0.0806046	6.62645	3.43848e-11	1.06998e-09
Fam131a	5432.5	-0.266377	0.0402018	6.626	3.44908e-11	1.07155e-09
Abcc8	289.413	-0.605702	0.0914366	6.62428	3.48937e-11	1.08232e-09
Ppp2r5b	2275.78	-0.298794	0.04513	6.62073	3.57431e-11	1.10689e-09
Plce1	1835.99	0.492635	0.0744119	-6.62037	3.5829e-11	1.10777e-09
Ckb	24183.9	0.269012	0.0406444	-6.61866	3.62461e-11	1.11887e-09
Nexmif	1274.26	0.3952	0.0597704	-6.61198	3.79225e-11	1.16875e-09
Cacna1g	674.426	0.427483	0.0646646	-6.61077	3.82314e-11	1.17639e-09
Pfkm	8440.4	-0.250313	0.0379845	6.58989	4.40167e-11	1.35225e-09
Tmem106b	4381.22	0.224276	0.0340426	-6.5881	4.45492e-11	1.36644e-09
Stac2	1261.78	-0.421899	0.0640773	6.58422	4.57273e-11	1.40035e-09
Ttc9	1143.31	-0.364661	0.0554034	6.58192	4.64426e-11	1.41999e-09
Armh4	868.697	-0.424564	0.0646952	6.56253	5.29031e-11	1.61497e-09
Rxrg	135.735	0.908146	0.138494	-6.55732	5.47845e-11	1.66976e-09
Timm29	1320.9	0.339422	0.0517956	-6.55311	5.63511e-11	1.7148e-09
Trhde	571.173	-0.456706	0.069768	6.54606	5.90741e-11	1.79483e-09
Map2k1	4896.36	-0.257916	0.0394211	6.54257	6.04686e-11	1.83431e-09
Zhx1	2201.21	0.330322	0.050524	-6.53793	6.23749e-11	1.88917e-09
Mpp2	2688.03	-0.307448	0.0470664	6.53222	6.48029e-11	1.95963e-09
Atf6	1499.64	-0.311916	0.0477805	6.52811	6.66048e-11	2.01096e-09
Fam57b	7858.85	-0.263609	0.0403846	6.52746	6.68962e-11	2.01661e-09
Hp1bp3	4750.74	0.232145	0.0355849	-6.5237	6.85949e-11	2.06459e-09
Lrig1	2303.75	0.334214	0.0512702	-6.51869	7.09236e-11	2.13135e-09
Eps15	6062.94	-0.222975	0.0342068	6.51843	7.10449e-11	2.13168e-09
Bcap29	695.907	-0.398283	0.0611525	6.51295	7.36878e-11	2.20754e-09
Nek1	700.548	-0.424613	0.0652073	6.51174	7.42863e-11	2.22203e-09
Jmjd6	632.932	-0.455885	0.0700288	6.50996	7.51711e-11	2.24501e-09
Smoc2	349.905	0.546988	0.084028	-6.50959	7.53574e-11	2.24709e-09
Arl6ip5	2773.1	-0.279307	0.0429288	6.50629	7.7027e-11	2.29334e-09
Fam98c	270.489	-0.646732	0.099489	6.50054	8.00348e-11	2.37922e-09
Sgsm2	1811.88	-0.295964	0.0455442	6.49838	8.11873e-11	2.40976e-09
Ccn1	1344.04	-0.386462	0.0594834	6.49698	8.19503e-11	2.42867e-09
AW047730	254.659	0.723331	0.111377	-6.49445	8.33388e-11	2.46604e-09
Kcnj10	7609.06	0.827141	0.12744	-6.49041	8.56013e-11	2.52911e-09
Gm10561	312.353	0.68459	0.105525	-6.48747	8.72921e-11	2.57512e-09
Gramd4	846.736	0.382803	0.0590092	-6.48718	8.74573e-11	2.57605e-09
Inhba	560.709	1.09515	0.168879	-6.48481	8.88418e-11	2.61284e-09
Sort1	8592.65	-0.250773	0.0387265	6.47551	9.44952e-11	2.77488e-09
Hspa8	24967.4	0.191274	0.0295443	-6.47415	9.53454e-11	2.79559e-09
Polr3b	368.612	0.546975	0.0844945	-6.4735	9.57562e-11	2.80337e-09
Abhd8	3346.12	0.313979	0.0485182	-6.47135	9.71288e-11	2.83925e-09
Fabp3	472.418	-0.47906	0.074068	6.46785	9.94093e-11	2.90152e-09
Tenm4	2865.82	0.393164	0.060791	-6.46747	9.96582e-11	2.90439e-09
Rps6ka2	1052.55	-0.411458	0.0636381	6.4656	1.00899e-10	2.93612e-09
Enc1	9668.93	0.298068	0.0461303	-6.46145	1.03703e-10	3.01317e-09
Casz1	170.419	-0.756009	0.117017	6.46069	1.04223e-10	3.02373e-09
Atp2a2	18159.7	-0.214127	0.0331459	6.46013	1.0461e-10	3.03039e-09
Maf	938.447	0.413119	0.0640104	-6.45394	1.08981e-10	3.15228e-09
Lfng	392.681	0.611878	0.0949416	-6.44478	1.15765e-10	3.34351e-09
Ptk2	2261.42	0.306306	0.0475566	-6.44086	1.18799e-10	3.426e-09
Cdh13	1396.12	0.351126	0.0545241	-6.43983	1.1961e-10	3.44423e-09
Gm16897	108.244	-0.844101	0.131257	6.43088	1.26869e-10	3.64781e-09
Trak2	4217.45	0.301026	0.0468373	-6.42706	1.30094e-10	3.73496e-09
Pign	455.6	0.499921	0.0777882	-6.4267	1.30407e-10	3.7384e-09
Plekha5	604.21	-0.445065	0.0692817	6.424	1.32742e-10	3.79969e-09
St6gal2	367.26	-0.562254	0.0875792	6.41994	1.36324e-10	3.89643e-09
Lix1l	1272.84	0.384335	0.0599078	-6.41544	1.40412e-10	4.00736e-09
Smarcd3	1490.41	0.302247	0.0471946	-6.40427	1.51089e-10	4.30571e-09
H2-Q7	53.5273	-1.04822	0.163746	6.40152	1.53842e-10	4.37768e-09
Krt12	52.345	-1.0003	0.156322	6.39896	1.56442e-10	4.44511e-09
Rsrp1	2315.52	-0.420271	0.0656887	6.39791	1.57514e-10	4.46898e-09
Rps15a	2147.48	0.342111	0.0535032	-6.39421	1.61376e-10	4.57186e-09
Zfp638	1891.39	0.290867	0.0455488	-6.38582	1.70481e-10	4.8227e-09
Sst	1692.25	-0.773272	0.121118	6.38447	1.71998e-10	4.85849e-09
Gls2	214.877	-0.637973	0.0999607	6.38224	1.74517e-10	4.92244e-09
Dpp6	5743.71	-0.218226	0.0342116	6.37872	1.7857e-10	5.02943e-09
Ube2g2	1170.14	0.389635	0.061095	-6.37752	1.79974e-10	5.06158e-09
Klhl13	696.617	0.418612	0.0656726	-6.37422	1.83894e-10	5.16428e-09
Pygb	6940.57	0.255312	0.0400689	-6.37182	1.86793e-10	5.23808e-09
Fads1	3210.02	-0.24239	0.038055	6.36946	1.89697e-10	5.31179e-09
Lats2	1482.18	0.37297	0.0585955	-6.36516	1.95082e-10	5.45467e-09
Gpc1	1887.7	0.366483	0.0575994	-6.36262	1.98338e-10	5.53769e-09
Sgip1	3433.42	-0.261796	0.0411846	6.35665	2.062e-10	5.74887e-09
Sars	3313.67	-0.254892	0.0401736	6.34475	2.2278e-10	6.19322e-09
Arl14ep	1022.35	-0.367736	0.0579584	6.34484	2.22663e-10	6.19322e-09
Anxa5	2794.95	0.29882	0.0471081	-6.34328	2.2493e-10	6.24399e-09
Ppm1l	2772.86	-0.286809	0.0452571	6.33734	2.33765e-10	6.47993e-09
Armc6	468.982	0.496126	0.0782929	-6.33679	2.34604e-10	6.49384e-09
Itfg1	4267.97	-0.218946	0.0345964	6.32858	2.47431e-10	6.8391e-09
Arl15	875.799	0.353635	0.0559531	-6.32019	2.61235e-10	7.21032e-09
Ulk3	238.371	-0.599816	0.0949181	6.3193	2.62748e-10	7.24172e-09
Gpam	3293.38	0.404193	0.0640182	-6.31371	2.72426e-10	7.49773e-09
Stx1a	1954.2	-0.352362	0.0558592	6.30804	2.82588e-10	7.76635e-09
Tnrc18	2844.99	0.311181	0.0493843	-6.30122	2.9531e-10	8.10443e-09
Fcrls	1053.13	0.395537	0.0628191	-6.29644	3.04561e-10	8.34643e-09
Vav2	565.847	0.436138	0.0693376	-6.29006	3.17334e-10	8.68414e-09
Impdh1	868.627	-0.469643	0.074824	6.27664	3.45969e-10	9.41958e-09
Dio2	414.224	-0.532325	0.0848116	6.27655	3.46161e-10	9.41958e-09
Myo1b	174.808	-0.696736	0.111003	6.27674	3.45754e-10	9.41958e-09
Gpr12	303.207	-0.623006	0.0992733	6.27566	3.48144e-10	9.46019e-09
Barx2	56.6742	-0.989095	0.157701	6.27196	3.56521e-10	9.6742e-09
Lin7c	2298.16	0.275469	0.0439495	-6.26786	3.66051e-10	9.91886e-09
Tnr	3727.29	0.324329	0.0517508	-6.26713	3.67766e-10	9.95133e-09
1700019D03Rik	187.919	-0.689169	0.110137	6.2574	3.91453e-10	1.05775e-08
Sfxn5	4482.15	0.310346	0.0496162	-6.25494	3.97671e-10	1.07305e-08
Ywhab	11088.7	0.197665	0.0316076	-6.25372	4.00793e-10	1.07996e-08
Apc2	3248.88	0.312778	0.0500636	-6.24762	4.16764e-10	1.12143e-08
Bend6	1864.78	-0.348618	0.0559803	6.22752	4.73884e-10	1.27335e-08
Ptpn5	1102.55	-0.39666	0.0636976	6.22724	4.74726e-10	1.27384e-08
Vegfd	261.477	-0.777498	0.124862	6.22686	4.75888e-10	1.27518e-08
Fam107a	14844.7	0.34796	0.0558848	-6.22639	4.77311e-10	1.27722e-08
Ddr1	4346.45	0.298815	0.0480176	-6.22302	4.87662e-10	1.30311e-08
Ackr3	174.72	0.69411	0.111563	-6.22167	4.91889e-10	1.31259e-08
Gm45619	184.276	-0.652435	0.104933	6.21765	5.04651e-10	1.34478e-08
Glrb	2943.81	-0.275756	0.0443541	6.21714	5.06307e-10	1.34733e-08
Tmem255a	757.435	0.499911	0.0805261	-6.20806	5.36422e-10	1.42551e-08
Gm26953	251.719	-0.803739	0.12948	6.20744	5.38557e-10	1.42921e-08
Rims1	3437.44	-0.293559	0.0473428	6.20071	5.62077e-10	1.4855e-08
Plbd2	1299.38	-0.331133	0.0533987	6.20114	5.60546e-10	1.4855e-08
Fdft1	1088.08	-0.372983	0.0601507	6.20081	5.61746e-10	1.4855e-08
Tomm34	824.215	-0.411203	0.066354	6.1971	5.75119e-10	1.51789e-08
Exoc8	688.411	0.408441	0.0659366	-6.19445	5.84881e-10	1.54154e-08
Irf2bp2	1009.4	-0.381612	0.0616465	6.19033	6.00403e-10	1.5803e-08
Ift172	1069.97	-0.334035	0.0539865	6.18739	6.11677e-10	1.60778e-08
Pde1a	3365.01	0.61158	0.0988992	-6.18387	6.25484e-10	1.64183e-08
Tfr2	81.3034	-0.903433	0.146248	6.17741	6.51597e-10	1.70805e-08
Egln3	573.328	-0.486343	0.0787712	6.17412	6.6531e-10	1.73927e-08
3110053B16Rik	202.3	-0.726184	0.117614	6.17431	6.64517e-10	1.73927e-08
Mapk9	3282.34	-0.257103	0.0416452	6.17365	6.6733e-10	1.74219e-08
Col19a1	162.086	-0.757941	0.12285	6.16966	6.84364e-10	1.78425e-08
Faim2	5096.94	0.255632	0.0414399	-6.16873	6.88405e-10	1.79236e-08
Rasgrp2	235.001	-0.61289	0.0993713	6.16768	6.93013e-10	1.80193e-08
Ltk	160.327	-0.746228	0.121069	6.16365	7.10889e-10	1.84592e-08
Calm2	19590.6	-0.185306	0.0300788	6.16068	7.24325e-10	1.87828e-08
Strip1	1836.95	-0.309546	0.0502596	6.15894	7.32353e-10	1.89655e-08
Kbtbd11	3179.55	-0.26643	0.0432725	6.15704	7.41172e-10	1.91681e-08
Gm37459	875.887	-0.406717	0.0660688	6.15596	7.46234e-10	1.92732e-08
Kctd5	821.087	0.40034	0.0651013	-6.14949	7.7731e-10	2.0049e-08
Ankrd40	2277.83	0.265292	0.0432226	-6.1378	8.36721e-10	2.15526e-08
Ppp4r4	778.397	0.381289	0.0621306	-6.13691	8.41441e-10	2.16452e-08
Ttc14	816.517	-0.501555	0.0817956	6.13181	8.68846e-10	2.23204e-08
Slc24a3	2307.02	0.26004	0.042426	-6.12926	8.82893e-10	2.26511e-08
Man2c1	773.615	-0.39178	0.0639436	6.12696	8.95765e-10	2.29509e-08
Adssl1	228.745	-0.60594	0.0989144	6.1259	9.01706e-10	2.30724e-08
mt-Nd3	1166.41	0.403644	0.0659078	-6.12438	9.10398e-10	2.3264e-08
Timm22	425.226	0.490799	0.0801426	-6.12407	9.12146e-10	2.32778e-08
Fbxo21	3910.45	0.270038	0.0441065	-6.12241	9.21734e-10	2.34914e-08
Cxcl5	92.2563	0.863345	0.141056	-6.12059	9.32317e-10	2.37298e-08
Pou6f1	2354.27	-0.315689	0.0515809	6.12027	9.34195e-10	2.37463e-08
Ajm1	1353.63	-0.321363	0.0525271	6.11804	9.47336e-10	2.40486e-08
Zfp148	2313.61	0.287286	0.0469878	-6.11405	9.71324e-10	2.46252e-08
Oip5os1	9695.82	-0.234768	0.0384273	6.1094	1.00007e-09	2.53207e-08
BC005537	4166.26	-0.221548	0.0362695	6.1084	1.00637e-09	2.54468e-08
Pias2	1034.97	0.323814	0.0530475	-6.10423	1.03299e-09	2.60858e-08
Pkm	32034.4	-0.204847	0.0335629	6.10337	1.03853e-09	2.61912e-08
Olfml3	1094.45	0.444277	0.0727992	-6.10277	1.04247e-09	2.62564e-08
Bcl11b	1711.37	0.368686	0.0604504	-6.09899	1.06739e-09	2.68491e-08
2410006H16Rik	381.877	-0.570436	0.0935553	6.09732	1.07864e-09	2.70965e-08
Kdm4b	1532.78	-0.306391	0.0502695	6.09496	1.09463e-09	2.74624e-08
Crhr1	135.254	-0.735192	0.120675	6.09232	1.11283e-09	2.78828e-08
Apcdd1	542.774	0.497494	0.0816778	-6.09094	1.12252e-09	2.80892e-08
Kcna2	3898.71	-0.241705	0.0396997	6.08835	1.14083e-09	2.85105e-08
Wsb1	843.403	-0.503624	0.0827705	6.08459	1.16791e-09	2.91117e-08
Ppme1	3051.13	-0.29643	0.0487411	6.08173	1.18891e-09	2.9597e-08
Cntn1	7870.72	-0.239959	0.0394716	6.07928	1.20722e-09	3.0014e-08
Aff4	5737.09	0.225015	0.0370523	-6.07292	1.25608e-09	3.11882e-08
Hk2	1053.65	-0.736741	0.12132	6.07271	1.25768e-09	3.11882e-08
Ogfrl1	3561.76	-0.273334	0.045038	6.06896	1.2874e-09	3.18843e-08
1700041B01Rik	514.834	0.453413	0.0747157	-6.06851	1.29102e-09	3.1933e-08
Begain	1529.17	-0.301958	0.0497736	6.06662	1.30631e-09	3.22698e-08
Il34	528.162	0.460029	0.0758571	-6.06442	1.32434e-09	3.26733e-08
Mapk10	5645.76	-0.210437	0.0347036	6.06385	1.32903e-09	3.2747e-08
Anks1	617.851	0.438575	0.0723377	-6.06288	1.33708e-09	3.29033e-08
Zmym6	556.573	-0.44859	0.073999	6.0621	1.34354e-09	3.30202e-08
Ccdc6	1537.28	0.272115	0.0449135	-6.05864	1.37278e-09	3.36959e-08
Olig2	863.757	0.525212	0.0867796	-6.05225	1.42836e-09	3.50158e-08
Myef2	1245.14	0.33389	0.0551734	-6.05165	1.43369e-09	3.50873e-08
Angptl6	278.111	-0.565286	0.0934123	6.05151	1.43492e-09	3.50873e-08
Cachd1	889.432	0.44052	0.0728088	-6.05037	1.44518e-09	3.52934e-08
Epha8	74.7942	-0.885812	0.146573	6.04348	1.50827e-09	3.67877e-08
Pcgf5	423.554	-0.456916	0.0757081	6.03523	1.58738e-09	3.86683e-08
Nfe2l1	6090.17	-0.251062	0.0416252	6.03149	1.62453e-09	3.95079e-08
Pcdh9	3310.36	-0.260638	0.0432139	6.03135	1.62594e-09	3.95079e-08
Mapk8	2443.19	-0.253833	0.0421091	6.02799	1.66014e-09	4.02882e-08
Ina	3135.26	0.25539	0.0423847	-6.02553	1.68561e-09	4.07524e-08
Yars	2296.57	-0.310004	0.0514471	6.0257	1.68384e-09	4.07524e-08
AI849053	224.358	0.684685	0.113627	-6.02573	1.68343e-09	4.07524e-08
Myadm	1254.03	-0.312189	0.051835	6.02274	1.71492e-09	4.14091e-08
Bnip3l	3602.71	-0.246045	0.0408584	6.02191	1.72375e-09	4.15705e-08
Gm49759	6061.14	-0.294606	0.0489391	6.01984	1.74593e-09	4.20527e-08
Gm49397	160.107	-0.706352	0.117564	6.00824	1.87544e-09	4.51158e-08
Rprml	684.346	0.394673	0.0656956	-6.0076	1.88293e-09	4.52396e-08
Gng7	1719.68	-0.317033	0.0527849	6.00613	1.90001e-09	4.55932e-08
Tardbp	2148.34	0.262659	0.0438006	-5.99669	2.01384e-09	4.82454e-08
Zfp239	585.057	-0.402344	0.0670959	5.99655	2.01554e-09	4.82454e-08
Vdac1	8925.24	-0.24155	0.0402889	5.99546	2.02909e-09	4.85095e-08
Ppp1r2	2299.16	-0.267103	0.0445536	5.99508	2.03386e-09	4.85635e-08
Zfp451	969.747	0.369218	0.0616169	-5.99216	2.07078e-09	4.93838e-08
Abcb10	454.643	0.476937	0.0796669	-5.98664	2.14217e-09	5.10233e-08
Gm13872	1690.5	-0.321854	0.0538162	5.98061	2.22297e-09	5.28826e-08
Gas2l1	1234.49	0.328512	0.0549562	-5.97771	2.26293e-09	5.3767e-08
Slc45a4	1357.93	0.305605	0.0511434	-5.97546	2.29447e-09	5.44493e-08
C030017B01Rik	641.065	-0.477438	0.0799225	5.97376	2.31844e-09	5.49504e-08
Lars	1380.16	-0.28059	0.046973	5.97344	2.32301e-09	5.49912e-08
Rora	1390.42	-0.371535	0.0622206	5.97125	2.3544e-09	5.5666e-08
2610203C22Rik	814.094	-0.386642	0.0647565	5.97071	2.36226e-09	5.57835e-08
Icam5	4002.61	-0.306238	0.0513325	5.96577	2.43476e-09	5.74252e-08
Bhlhe40	1640.93	-0.31831	0.053395	5.96143	2.50047e-09	5.89031e-08
Cmtm4	4066.82	-0.255412	0.0428533	5.96014	2.52027e-09	5.92248e-08
Islr	774.596	0.357697	0.0600137	-5.96025	2.51848e-09	5.92248e-08
Traf3	2642.66	0.236264	0.0396525	-5.95837	2.54769e-09	5.97964e-08
Smarcc2	4989.67	0.196951	0.0330875	-5.95243	2.64185e-09	6.19311e-08
F3	1525.62	-0.372186	0.0625386	5.9513	2.66028e-09	6.22873e-08
4933439C10Rik	192.752	-0.632373	0.10631	5.94836	2.70843e-09	6.33379e-08
1110008P14Rik	1077.52	-0.30426	0.0511621	5.94698	2.7314e-09	6.37976e-08
Plk2	3842.19	0.298732	0.0502824	-5.94109	2.83132e-09	6.60515e-08
Lrfn5	1390.85	-0.318175	0.0535643	5.94006	2.84921e-09	6.63888e-08
Ly6g6d	59.0353	0.917857	0.15462	-5.93621	2.91692e-09	6.78843e-08
Arfgef3	2827.2	-0.301669	0.0508782	5.92924	3.04334e-09	7.0656e-08
Fads2	3725.72	0.246731	0.0416173	-5.92855	3.05617e-09	7.08685e-08
Glud1	5671.38	0.23905	0.0403363	-5.92642	3.09601e-09	7.16473e-08
Lmbrd1	3796.87	-0.238469	0.0402387	5.92636	3.09718e-09	7.16473e-08
Arhgap10	119.711	-0.758233	0.128039	5.92191	3.18216e-09	7.35251e-08
Clip2	3088.24	0.246923	0.0417018	-5.92116	3.19679e-09	7.37747e-08
Rnd1	300.953	-0.52544	0.0887978	5.91726	3.27343e-09	7.54531e-08
Ubr3	4953.89	-0.22703	0.0383825	5.91493	3.32019e-09	7.64396e-08
Gm15966	290.252	0.626181	0.105934	-5.91103	3.39972e-09	7.81774e-08
Sbk1	1895.53	0.279972	0.047375	-5.9097	3.42724e-09	7.87165e-08
Mcf2l	1842.64	0.263292	0.0445609	-5.90859	3.45038e-09	7.91537e-08
Lama4	129.137	-0.711838	0.120522	5.90631	3.49848e-09	8.01618e-08
Adarb2	424.206	-0.461739	0.0781952	5.90495	3.52751e-09	8.0731e-08
Ache	1076.26	-0.322949	0.0547087	5.90305	3.56833e-09	8.15685e-08
Ankrd11	5072.43	0.227347	0.0385155	-5.90275	3.57495e-09	8.1623e-08
Cpne8	564.325	-0.40965	0.0694311	5.90008	3.63315e-09	8.28539e-08
Pvt1	251.827	-0.590984	0.100249	5.89515	3.74344e-09	8.52681e-08
Pigs	1069.42	-0.325638	0.055241	5.89486	3.74989e-09	8.53144e-08
Paqr9	1624.3	0.275136	0.0466834	-5.89367	3.77715e-09	8.57499e-08
Cpt1a	1043.86	0.389087	0.0660182	-5.89363	3.77792e-09	8.57499e-08
Oplah	1315.04	0.324113	0.0550083	-5.89208	3.81375e-09	8.64613e-08
Slc23a2	3983.27	0.293168	0.0497881	-5.88831	3.90169e-09	8.83513e-08
Mif	1758.76	-0.33537	0.0570251	5.8811	4.0754e-09	9.20688e-08
Atf4	2638.75	-0.314319	0.0534726	5.87813	4.14916e-09	9.3516e-08
Golm1	1433.26	0.288546	0.0490867	-5.87829	4.14529e-09	9.3516e-08
Rhbdd1	325.774	-0.501849	0.0854004	5.87643	4.19219e-09	9.43756e-08
Gm49654	285.311	-0.5649	0.0961367	5.87601	4.20264e-09	9.45007e-08
Tmsb10	2225.56	0.427131	0.0727356	-5.87238	4.29581e-09	9.64832e-08
Ablim1	1658.18	0.304637	0.0519312	-5.86617	4.45983e-09	1.0005e-07
B3gat1	2698.37	-0.281245	0.0479518	5.86516	4.48695e-09	1.00542e-07
Brinp1	3509.59	-0.265997	0.0453695	5.8629	4.5486e-09	1.01805e-07
Zzef1	1255.92	0.37064	0.0632917	-5.85606	4.73978e-09	1.05961e-07
Gria3	2880.89	-0.254006	0.0433949	5.85336	4.81726e-09	1.07569e-07
Mt2	5211.52	0.304757	0.0520769	-5.85206	4.85526e-09	1.08292e-07
Ubr5	4241.47	0.230407	0.0394008	-5.84778	4.98178e-09	1.10986e-07
Eif4g2	14168.2	0.190569	0.0325995	-5.84578	5.04208e-09	1.12199e-07
Prmt2	966.928	0.366083	0.0626316	-5.84502	5.06509e-09	1.12581e-07
Gm34466	81.8205	-0.825157	0.141282	5.84048	5.20493e-09	1.15557e-07
Hsd11b1	418	-0.593081	0.101573	5.83898	5.25222e-09	1.16472e-07
Mdh1	9310.64	-0.264223	0.0452611	5.83776	5.2906e-09	1.17189e-07
Epha10	373.581	-0.555347	0.0951364	5.83738	5.30291e-09	1.17192e-07
Cnn1	99.3505	-0.822586	0.140915	5.83746	5.30037e-09	1.17192e-07
Gm45774	5171.45	0.3004	0.0514699	-5.83641	5.3336e-09	1.17736e-07
Slc39a12	1186.52	0.366699	0.0628386	-5.83557	5.36065e-09	1.18198e-07
Rnf181	1161.12	-0.299983	0.0514332	5.83248	5.4609e-09	1.20271e-07
Adam10	2249.33	0.251848	0.0431977	-5.83012	5.53862e-09	1.21704e-07
Mpv17l	1456.35	-0.292817	0.0502246	5.83015	5.53777e-09	1.21704e-07
Gp1bb	1796.45	-0.338867	0.0581533	5.82713	5.63875e-09	1.23764e-07
Tspyl2	1525.52	-0.325107	0.0558377	5.82235	5.80256e-09	1.27215e-07
Kif26b	335.931	0.483621	0.0830805	-5.82112	5.84548e-09	1.2801e-07
Scg5	2992.75	-0.262202	0.0450965	5.81423	6.09127e-09	1.33241e-07
Emc3	1343.96	0.290381	0.0499659	-5.81159	6.18833e-09	1.35211e-07
Dcakd	758.992	0.367719	0.0633016	-5.809	6.28485e-09	1.37165e-07
Fam219aos	1049.97	-0.340723	0.058709	5.80359	6.49099e-09	1.41504e-07
Trmt9b	124.517	-0.764304	0.131832	5.79757	6.72839e-09	1.46513e-07
Kazn	1007.62	0.34413	0.0593908	-5.79433	6.85931e-09	1.49196e-07
Gramd1a	1287.26	-0.360571	0.0622461	5.79266	6.92795e-09	1.50519e-07
Rbp1	494.884	0.453562	0.0783032	-5.79238	6.93958e-09	1.50602e-07
Zmiz1	3068.74	0.269598	0.04655	-5.79158	6.97275e-09	1.50982e-07
Them4	508.049	0.399882	0.0690454	-5.79158	6.97265e-09	1.50982e-07
Nop2	407.905	0.457477	0.0791648	-5.7788	7.52359e-09	1.62727e-07
Tmem59l	3231.61	-0.240143	0.0415622	5.77792	7.56318e-09	1.634e-07
Phf24	3228.02	-0.281201	0.0486744	5.77718	7.59624e-09	1.63931e-07
Rbm3	2158.72	0.280629	0.0485847	-5.77607	7.64664e-09	1.64834e-07
Galnt16	3527.52	0.232294	0.0402205	-5.77551	7.67183e-09	1.65193e-07
Mfsd2a	215.063	0.726103	0.125771	-5.77319	7.77828e-09	1.67298e-07
Ghitm	8195.9	-0.17356	0.0300706	5.77176	7.84468e-09	1.68538e-07
Nptn	9294.66	-0.208092	0.0360655	5.76983	7.9352e-09	1.70294e-07
Crtac1	2447.17	0.352928	0.06121	-5.76586	8.1244e-09	1.7416e-07
Asph	3836.75	-0.235256	0.0408103	5.76464	8.18336e-09	1.75229e-07
Fam149a	407.229	-0.504989	0.0876292	5.76279	8.27366e-09	1.76967e-07
5031425E22Rik	339.378	0.497057	0.0862602	-5.7623	8.29729e-09	1.77275e-07
Acot1	389.194	0.494923	0.085967	-5.75712	8.5559e-09	1.82598e-07
Tst	570.793	0.464765	0.0807577	-5.75506	8.66122e-09	1.84642e-07
Zfp692	164.201	-0.628215	0.109183	5.75378	8.727e-09	1.85839e-07
Tbc1d9	2376.98	-0.295876	0.0515418	5.74051	9.4393e-09	2.00785e-07
Lgalsl	1695.43	-0.305903	0.0533126	5.73792	9.58468e-09	2.03653e-07
Stx1b	8346.23	-0.208685	0.0363932	5.73416	9.79959e-09	2.07762e-07
Tgfbr1	695.772	0.502264	0.0875909	-5.7342	9.79743e-09	2.07762e-07
Map7d1	4930.76	0.189951	0.0331326	-5.73305	9.86382e-09	2.08894e-07
Tulp4	3055.38	0.278745	0.0486295	-5.73202	9.92403e-09	2.09939e-07
Lurap1	510.359	-0.43618	0.076123	5.72994	1.00464e-08	2.12295e-07
Hspb8	1287.04	0.310388	0.0541971	-5.72702	1.02209e-08	2.15746e-07
Abl2	2107.69	0.286093	0.0499638	-5.72601	1.02818e-08	2.16793e-07
Csrp2	80.7785	0.821612	0.14351	-5.72512	1.03362e-08	2.17703e-07
Kctd10	1104.7	0.311104	0.0543576	-5.72329	1.04479e-08	2.19816e-07
Med22	776.441	0.345177	0.0603675	-5.71793	1.07828e-08	2.26616e-07
Mapk6	1032.55	-0.349027	0.0610532	5.71678	1.08563e-08	2.27678e-07
Lrrc73	406.558	-0.504346	0.0882223	5.71677	1.0857e-08	2.27678e-07
Dixdc1	1464.02	0.290958	0.0509702	-5.7084	1.14045e-08	2.389e-07
Mfap4	76.3106	0.819228	0.143558	-5.7066	1.15258e-08	2.4118e-07
Gtpbp6	508.726	-0.443397	0.0777074	5.70598	1.15674e-08	2.41787e-07
Slit1	2803.8	0.23856	0.0418239	-5.70391	1.17087e-08	2.44476e-07
Plcxd1	399.924	-0.508178	0.0891237	5.70194	1.1845e-08	2.47055e-07
Rc3h2	1472.84	0.320876	0.0563231	-5.69705	1.21899e-08	2.53974e-07
Pgm1	1383.1	-0.272567	0.0478515	5.6961	1.22578e-08	2.55114e-07
Lrp4	905.663	0.351078	0.0617215	-5.68811	1.28455e-08	2.67056e-07
Pid1	647.739	0.370792	0.0651956	-5.68738	1.29003e-08	2.67908e-07
Ptprd	3055.28	-0.229907	0.0404304	5.68649	1.29679e-08	2.69021e-07
Cdk16	5514.18	-0.188107	0.0331028	5.68252	1.32726e-08	2.75046e-07
Uxt	179.341	0.680259	0.119727	-5.68176	1.33316e-08	2.75973e-07
Epop	567.61	-0.424687	0.0747539	5.68113	1.33806e-08	2.7669e-07
Phlda3	659.127	-0.373353	0.0657491	5.67844	1.35925e-08	2.80772e-07
Acin1	2009.56	0.302433	0.0532757	-5.67676	1.37271e-08	2.82946e-07
Kcnk4	145.614	-0.652865	0.115007	5.67676	1.37271e-08	2.82946e-07
Rhbdf1	433.484	0.436811	0.0769916	-5.67348	1.39922e-08	2.88101e-07
Afap1	517.018	-0.414117	0.0730157	5.67162	1.41452e-08	2.90942e-07
Gphn	1415.24	-0.304316	0.0536581	5.67139	1.41643e-08	2.91025e-07
Kidins220	6965.32	0.224167	0.0395439	-5.66881	1.43792e-08	2.94958e-07
Gm43738	1566.34	-0.261443	0.0461203	5.66873	1.43863e-08	2.94958e-07
Slc7a5	2877.73	-0.281768	0.0497277	5.66622	1.45979e-08	2.98977e-07
Tmem191c	1516	-0.284905	0.0502888	5.66538	1.46698e-08	3.00132e-07
Gabarapl1	7723.71	-0.212683	0.0375548	5.66328	1.48508e-08	3.03513e-07
B3galt2	917.059	-0.406003	0.0717051	5.66213	1.49509e-08	3.05236e-07
Tctn3	209.061	-0.589673	0.104232	5.65732	1.53757e-08	3.13577e-07
Hacd2	1344.78	0.293023	0.0518377	-5.65271	1.57939e-08	3.21766e-07
Scn3a	1041.18	0.410558	0.0726488	-5.65127	1.59263e-08	3.2378e-07
Gm9748	216.203	0.572507	0.101304	-5.65137	1.59175e-08	3.2378e-07
Ralgds	1677.17	0.280164	0.0496148	-5.64679	1.63474e-08	3.3199e-07
Zfyve9	1866.9	-0.265745	0.0470659	5.64623	1.64003e-08	3.32715e-07
Plxnd1	1555.42	-0.361138	0.0640307	5.64007	1.69978e-08	3.44474e-07
Cds1	1132.47	-0.322701	0.0572198	5.63968	1.70367e-08	3.44899e-07
Pfn2	7733.34	-0.199668	0.0354402	5.63394	1.76138e-08	3.56208e-07
Cdh6	238.921	-0.6173	0.109585	5.63308	1.77024e-08	3.57626e-07
Afg3l1	540.287	0.40762	0.0724014	-5.63	1.80213e-08	3.63688e-07
Plekhd1	59.296	0.840653	0.149426	-5.62589	1.84549e-08	3.72049e-07
Dis3l2	366.211	-0.454197	0.0807497	5.62475	1.85777e-08	3.74133e-07
Bex1	440.609	-0.46484	0.0826689	5.62292	1.87759e-08	3.77729e-07
Bcat1	1930.5	-0.2874	0.0511278	5.62121	1.8962e-08	3.81078e-07
Slc25a5	2633.11	0.234409	0.0417639	-5.61272	1.99174e-08	3.99445e-07
Ppp4r2	1539.49	0.29271	0.0521537	-5.61246	1.99474e-08	3.99632e-07
G3bp2	4855.12	0.20747	0.0369677	-5.6122	1.99773e-08	3.99786e-07
Tmem181b-ps	268.79	-0.585547	0.104338	5.61203	1.99966e-08	3.99786e-07
Adcy2	1184.85	-0.304616	0.0543026	5.60961	2.02786e-08	4.05005e-07
Gmfb	4978.54	0.197464	0.0352027	-5.60935	2.03083e-08	4.0518e-07
Puf60	2030.8	0.252347	0.0450011	-5.60758	2.05171e-08	4.08922e-07
Map2k2	978.916	0.321849	0.0574196	-5.6052	2.08009e-08	4.14151e-07
Maged2	677.25	0.348723	0.0622297	-5.60381	2.09691e-08	4.17069e-07
Hnrnpa1	3064.12	0.267069	0.0477006	-5.59886	2.15765e-08	4.28708e-07
Gria4	1221.58	-0.340924	0.0609089	5.59727	2.17748e-08	4.3181e-07
Emb	338.391	-0.518804	0.092689	5.59725	2.17774e-08	4.3181e-07
Gm26592	2209.5	-0.317406	0.0567121	5.5968	2.18348e-08	4.32503e-07
Atp11b	1102.99	-0.47039	0.0840811	5.59447	2.21292e-08	4.37887e-07
Prss35	565.202	-0.560447	0.100271	5.58931	2.27979e-08	4.50656e-07
Mgst3	794.536	-0.426653	0.0763489	5.58821	2.29428e-08	4.53057e-07
Taldo1	1402.07	0.315282	0.0564598	-5.58419	2.34792e-08	4.63173e-07
Cpeb1	841.092	-0.336634	0.0602875	5.58382	2.35296e-08	4.63694e-07
Car15	131.181	0.669572	0.119987	-5.58037	2.40005e-08	4.72491e-07
Sox1ot	395.292	0.482549	0.0865461	-5.57564	2.46627e-08	4.85034e-07
Elovl6	1172.29	-0.304641	0.0546548	5.57391	2.4909e-08	4.89377e-07
Macrod2	974.231	-0.380307	0.068245	5.57267	2.5086e-08	4.92353e-07
Tmtc4	338.526	0.483334	0.0867645	-5.57065	2.53793e-08	4.97604e-07
Lypd1	1063.62	0.412117	0.0739862	-5.57018	2.54474e-08	4.98433e-07
Klhl2	4704.42	0.220305	0.0395876	-5.56501	2.62136e-08	5.12699e-07
Arxes2	642.904	0.370018	0.0664913	-5.56491	2.62289e-08	5.12699e-07
Tafa2	1339.82	-0.366162	0.0658497	5.56057	2.68888e-08	5.25066e-07
Epb41l3	2159.15	-0.232544	0.041835	5.5586	2.71944e-08	5.30498e-07
Zfp280d	670.462	-0.339931	0.0611755	5.55666	2.74985e-08	5.35887e-07
mt-Te	5545.49	0.228194	0.0410764	-5.55535	2.77056e-08	5.39378e-07
Plxdc1	148.324	-0.647755	0.11662	5.5544	2.78573e-08	5.41786e-07
Fbxo41	2845.06	-0.274211	0.0494153	5.54911	2.87122e-08	5.5785e-07
Foxp2	58.8265	0.862875	0.155574	-5.54641	2.91601e-08	5.65981e-07
Tacc1	2097.54	-0.281479	0.0507678	5.54444	2.94891e-08	5.70645e-07
Prph	100.314	-0.796016	0.143565	5.54462	2.94599e-08	5.70645e-07
Myo1h	766.523	0.33643	0.0607106	-5.54154	2.99822e-08	5.79026e-07
Wdr17	335.838	-0.525943	0.0949083	5.54159	2.99745e-08	5.79026e-07
Naglu	384.712	-0.439683	0.0794136	5.53662	3.08362e-08	5.94922e-07
Tacc2	1548.95	0.273743	0.0494507	-5.53569	3.10011e-08	5.97507e-07
Ankrd24	350.326	-0.4557	0.0824035	5.53011	3.20033e-08	6.16208e-07
Kcna4	389.499	-0.446774	0.0807965	5.52962	3.20921e-08	6.17301e-07
C2cd2l	2421.68	-0.294219	0.0532515	5.52508	3.29336e-08	6.32857e-07
Prn	2093.16	0.230038	0.0416403	-5.52441	3.30603e-08	6.34659e-07
Rybp	669.171	0.37642	0.0681852	-5.52055	3.37945e-08	6.48109e-07
Mgarp	82.3772	-0.839722	0.152345	5.51196	3.54857e-08	6.79866e-07
Cyfip2	13041.1	-0.185455	0.0336601	5.50965	3.59538e-08	6.8747e-07
1600012H06Rik	889.65	-0.306047	0.0555468	5.50971	3.59429e-08	6.8747e-07
Hsd17b12	1537.12	-0.2636	0.0478451	5.50945	3.59965e-08	6.87603e-07
H1f0	3094.49	0.271301	0.0492627	-5.50722	3.64548e-08	6.95671e-07
Aqp4	5102.14	0.304724	0.0553742	-5.50299	3.73399e-08	7.11856e-07
Gls	6205.13	-0.229136	0.0416412	5.50264	3.74155e-08	7.12594e-07
Tmcc2	4140.17	0.252505	0.0459028	-5.50086	3.77947e-08	7.19105e-07
Tnfaip8l3	404.786	0.524333	0.0953223	-5.50063	3.78428e-08	7.19312e-07
Bcl2l2	3055.14	-0.245122	0.0445655	5.50027	3.79214e-08	7.20096e-07
Fzd10os	52.7899	-0.866027	0.157588	5.49552	3.89572e-08	7.39037e-07
Elmsan1	957.581	-0.301394	0.0548502	5.49486	3.91026e-08	7.41068e-07
Apex1	610.302	0.364752	0.0664196	-5.49163	3.98248e-08	7.54013e-07
Sltm	1167.57	0.29684	0.0540602	-5.49092	3.99856e-08	7.56315e-07
Gm11837	373.293	-0.49408	0.0899844	5.49074	4.00261e-08	7.56341e-07
Chpf2	1530.97	0.261208	0.0475806	-5.48981	4.02374e-08	7.58847e-07
Nova1	618.129	-0.377226	0.0687133	5.48986	4.02258e-08	7.58847e-07
Rgs3	288.327	0.517575	0.0943145	-5.48776	4.07065e-08	7.66944e-07
Specc1	2446.49	0.248172	0.0452841	-5.48034	4.24505e-08	7.99022e-07
Nell2	13268.5	-0.222257	0.0405679	5.47863	4.28636e-08	8.05226e-07
Hnrnpa3	5050.63	0.228756	0.0417535	-5.47871	4.28426e-08	8.05226e-07
Vamp4	1228.23	-0.271512	0.0495817	5.47606	4.3489e-08	8.16179e-07
Dlg4	10260.2	-0.210636	0.0384802	5.47387	4.40307e-08	8.24743e-07
Atp13a4	348.76	0.50555	0.0923661	-5.47333	4.41666e-08	8.26485e-07
Tmem151a	2123.5	-0.258402	0.0472529	5.4685	4.53867e-08	8.48494e-07
Ktn1	1985.7	-0.24079	0.0440363	5.46798	4.55185e-08	8.50134e-07
Unc5b	594.072	-0.536904	0.0982	5.46745	4.56563e-08	8.51882e-07
Polr1a	766.646	0.344262	0.0630168	-5.46302	4.68104e-08	8.72573e-07
Gm42738	241.223	-0.568246	0.104027	5.46246	4.69584e-08	8.74487e-07
Gpr85	732	0.35899	0.0657598	-5.45911	4.78533e-08	8.90293e-07
Ttyh2	407.814	0.548391	0.100458	-5.45891	4.7908e-08	8.90452e-07
Piezo1	307.908	-0.493436	0.0904423	5.45581	4.87492e-08	9.04345e-07
Gm2694	69.5712	-0.828574	0.151867	5.45591	4.87222e-08	9.04345e-07
Upf1	1309	0.271862	0.0498414	-5.45456	4.90954e-08	9.09893e-07
Gm49711	532.479	0.413029	0.0757348	-5.45362	4.93543e-08	9.13812e-07
Ppm1k	1198.55	-0.330436	0.0606064	5.45217	4.97583e-08	9.19528e-07
4930452B06Rik	107.533	-0.70956	0.130141	5.45224	4.97379e-08	9.19528e-07
Sipa1l1	5184.73	-0.201689	0.0369943	5.4519	4.98343e-08	9.20051e-07
Limk1	731.43	-0.365682	0.067085	5.45102	5.0082e-08	9.2374e-07
Foxo6	601.137	0.426446	0.0782443	-5.45018	5.03183e-08	9.27212e-07
Itgb5	1770.35	0.324361	0.0595543	-5.44647	5.13785e-08	9.45844e-07
H2-T23	380.657	-0.468317	0.0860099	5.44492	5.18294e-08	9.52329e-07
1700086L19Rik	179.779	-0.577854	0.106127	5.44493	5.18266e-08	9.52329e-07
Gm49510	2059.52	-0.283352	0.0520465	5.4442	5.20385e-08	9.55261e-07
Rnf141	2055.92	-0.229936	0.042242	5.44329	5.2306e-08	9.59259e-07
Sun1	1419.5	-0.274366	0.050408	5.4429	5.24204e-08	9.60443e-07
Samd12	797.425	-0.378999	0.0696407	5.4422	5.26265e-08	9.63305e-07
Nlk	1126.29	-0.295795	0.0543722	5.44019	5.32229e-08	9.73298e-07
Gm22408	561.832	-0.416268	0.0766207	5.43284	5.54642e-08	1.01333e-06
Kif1c	2703.61	0.235863	0.0434272	-5.43123	5.59664e-08	1.02153e-06
Etnppl	248.901	-0.666566	0.122773	5.42926	5.65868e-08	1.03188e-06
Trim9	4533.36	-0.2122	0.0390902	5.42846	5.68429e-08	1.03557e-06
Ddi2	1329.26	0.276833	0.0510325	-5.42464	5.80727e-08	1.05698e-06
Atp1b2	13171.8	-0.197756	0.0364751	5.42166	5.90478e-08	1.07371e-06
Asap1	2172.9	-0.282333	0.0521027	5.41878	6.00073e-08	1.09013e-06
Map9	2187.46	-0.256039	0.0472535	5.41841	6.013e-08	1.09133e-06
Clstn1	20950.3	-0.213636	0.0394562	5.41451	6.14574e-08	1.11438e-06
Plb1	91.1909	0.759911	0.140358	-5.4141	6.15981e-08	1.11588e-06
Sh3pxd2b	825.91	0.379354	0.0700732	-5.41368	6.17415e-08	1.11743e-06
Pde4d	690.99	-0.373635	0.0690368	5.41212	6.22845e-08	1.1262e-06
Heatr3	523.482	0.433639	0.0801344	-5.4114	6.25355e-08	1.12968e-06
Cyp46a1	2184.24	-0.307656	0.0568569	5.41107	6.26502e-08	1.13069e-06
Gm16499	375.868	0.454397	0.0840076	-5.409	6.33766e-08	1.14273e-06
R3hdm4	4606.41	-0.223752	0.0413719	5.4083	6.36244e-08	1.14613e-06
Net1	527.057	0.429927	0.0795009	-5.40782	6.37962e-08	1.14815e-06
Gpr161	980.862	0.30641	0.0566926	-5.40476	6.48936e-08	1.16682e-06
Hyou1	2124.48	-0.246166	0.0455553	5.40369	6.52855e-08	1.17277e-06
Pex6	1027.27	-0.336291	0.0622976	5.39813	6.73394e-08	1.20854e-06
Wdfy3	4616.61	0.217175	0.0402333	-5.39789	6.74285e-08	1.20901e-06
Matk	1219.65	-0.332749	0.0616738	5.3953	6.84083e-08	1.22544e-06
Myt1	212.712	0.565722	0.104873	-5.39435	6.87729e-08	1.23083e-06
Cry1	368.632	-0.498883	0.092506	5.39298	6.92973e-08	1.23792e-06
Rab15	3258.05	-0.228807	0.042465	5.38813	7.11948e-08	1.27064e-06
Tcerg1l	233.159	0.558266	0.103626	-5.38733	7.1512e-08	1.27512e-06
Rapgef6	762.536	0.340887	0.0633285	-5.38283	7.3324e-08	1.30622e-06
Tle3	1162.43	0.309432	0.0575179	-5.37975	7.45895e-08	1.32754e-06
Dgkd	2547.1	-0.224815	0.0417959	5.37887	7.4954e-08	1.3328e-06
Lrtm2	883.89	0.328551	0.0611141	-5.37603	7.61441e-08	1.35272e-06
Caprin1	5537.6	0.213314	0.0396935	-5.37403	7.69954e-08	1.36532e-06
Frmd4a	1241.55	0.314316	0.0585258	-5.37055	7.84962e-08	1.39066e-06
Cds2	11531.7	-0.217598	0.0405362	5.36799	7.96198e-08	1.40927e-06
C77080	454.323	-0.429644	0.0801158	5.36279	8.19462e-08	1.44912e-06
Ahr	204.673	-0.550077	0.102582	5.36229	8.21723e-08	1.45179e-06
Nfix	7028.9	0.210037	0.0391731	-5.36177	8.24086e-08	1.45463e-06
Grm4	356.807	-0.475965	0.0888362	5.35778	8.42509e-08	1.48579e-06
Fam107b	521.032	0.409789	0.0765026	-5.35654	8.48303e-08	1.49464e-06
Dgcr2	2616.05	0.243002	0.0453803	-5.35479	8.5654e-08	1.50778e-06
Eepd1	265.558	-0.528591	0.0988497	5.34742	8.92148e-08	1.56903e-06
Nav3	2699.59	-0.223957	0.0419073	5.34412	9.08589e-08	1.59649e-06
Dnajc11	1156.91	0.275	0.0514673	-5.34321	9.1315e-08	1.60304e-06
Sox6	933.315	0.391436	0.0732626	-5.34291	9.14638e-08	1.60419e-06
2900079G21Rik	334.268	-0.469658	0.0879285	5.34137	9.22492e-08	1.6165e-06
Mfn1	1546.62	0.282004	0.0528312	-5.33783	9.40678e-08	1.64687e-06
Srsf1	2185.46	0.310752	0.0582202	-5.33753	9.4219e-08	1.64802e-06
Ulk4	4355.11	0.189349	0.0354819	-5.33649	9.4761e-08	1.656e-06
Ddx21	777.879	0.394395	0.0739808	-5.33104	9.76519e-08	1.70498e-06
B130046B21Rik	3817.26	-0.220768	0.0414248	5.32937	9.85523e-08	1.71914e-06
Frmd8	1056.92	0.359174	0.0674137	-5.32791	9.93519e-08	1.72996e-06
Ubn1	1372.98	0.277222	0.0520534	-5.32571	1.00558e-07	1.74938e-06
Spidr	238.866	-0.519135	0.0975264	5.32302	1.02057e-07	1.77385e-06
Adcy3	1109.21	-0.304798	0.0572921	5.32007	1.03726e-07	1.79964e-06
Psmd5	1071.06	0.276623	0.0519955	-5.32014	1.03687e-07	1.79964e-06
Gm32036	140.707	-0.684462	0.12871	5.31785	1.04999e-07	1.82008e-06
Far2	434.363	-0.423911	0.0797797	5.31352	1.07528e-07	1.86224e-06
Firre	339.77	-0.622267	0.117148	5.31182	1.08534e-07	1.87798e-06
Rsph4a	102.785	0.687708	0.129548	-5.30854	1.10508e-07	1.90872e-06
Golph3	2077.17	0.238041	0.0448487	-5.30766	1.11044e-07	1.91625e-06
Commd9	393.888	0.425586	0.0802117	-5.30579	1.12189e-07	1.93428e-06
Gad2	3512.44	-0.267845	0.0504838	5.30556	1.1233e-07	1.93499e-06
Cldnd1	1239.64	-0.33415	0.0630454	5.30015	1.15704e-07	1.99133e-06
Pepd	464.748	0.387114	0.0730486	-5.29941	1.16175e-07	1.99766e-06
H13	1176.65	0.29866	0.056371	-5.2981	1.17011e-07	2.01024e-06
Fzd1	651.153	0.330993	0.0624868	-5.297	1.17719e-07	2.02061e-06
Smad3	1298.95	-0.276587	0.0523446	5.28397	1.26417e-07	2.16413e-06
Filip1	165.947	-0.683195	0.129365	5.28116	1.28369e-07	2.19365e-06
Syncrip	2193.44	0.287646	0.054537	-5.27433	1.33242e-07	2.27356e-06
Slc17a6	244.812	-0.553696	0.104983	5.27414	1.33382e-07	2.27356e-06
Jpt1	1270.77	0.298583	0.0566205	-5.27342	1.33905e-07	2.28017e-06
C1qtnf4	1360.05	-0.279536	0.0530292	5.27136	1.35419e-07	2.30189e-06
0610009E02Rik	161.679	0.597309	0.113351	-5.26957	1.36747e-07	2.3224e-06
Samm50	1552.27	0.273482	0.0519298	-5.26638	1.39142e-07	2.36101e-06
Hcfc1	2330.98	0.316973	0.0602916	-5.25733	1.46163e-07	2.47796e-06
Acap2	2010.19	-0.257441	0.0489737	5.25672	1.46648e-07	2.484e-06
Cfap36	1934.35	0.24543	0.0466926	-5.2563	1.46983e-07	2.48749e-06
Sdf4	4399.05	-0.19849	0.0377727	5.25486	1.48139e-07	2.50486e-06
Fam117a	99.4451	0.706162	0.134389	-5.2546	1.48349e-07	2.50621e-06
Slc7a8	1877.97	-0.26053	0.0495956	5.25308	1.4958e-07	2.52481e-06
Cgref1	235.569	0.539115	0.102646	-5.25215	1.50333e-07	2.53529e-06
Bptf	2293.06	0.290871	0.0554085	-5.24958	1.5245e-07	2.56427e-06
Hivep1	831.12	-0.350017	0.0666748	5.24961	1.52424e-07	2.56427e-06
Tmem100	296.966	0.499384	0.0951246	-5.24979	1.52277e-07	2.56427e-06
Gm42540	74.6498	0.75717	0.144252	-5.24893	1.52988e-07	2.57108e-06
Kcnk12	162.684	-0.632738	0.12059	5.24703	1.54574e-07	2.59546e-06
Polb	435.487	-0.404788	0.0771503	5.24675	1.54806e-07	2.59711e-06
Ephb2	666.408	0.333725	0.0636285	-5.24489	1.56376e-07	2.62116e-06
Srrm4	914.108	0.334796	0.0638433	-5.24402	1.57112e-07	2.63122e-06
Snhg11	2192.44	-0.862124	0.164417	5.24351	1.57549e-07	2.63625e-06
Pum1	2495.98	0.21967	0.0419045	-5.24215	1.58717e-07	2.6535e-06
Msi2	2163.8	0.281673	0.0537477	-5.24065	1.60011e-07	2.6728e-06
Gpx1	1291.66	0.298819	0.0570233	-5.24029	1.60322e-07	2.67568e-06
Fut11	468.807	-0.40273	0.0768771	5.23863	1.61775e-07	2.69761e-06
Ccdc82	238.795	-0.501005	0.0956451	5.23816	1.62185e-07	2.7021e-06
Aldh9a1	633.578	-0.363601	0.0694169	5.23793	1.62389e-07	2.70317e-06
Lefty2	131.025	-0.786962	0.150352	5.23412	1.65776e-07	2.75717e-06
Pdxp	2774.24	-0.274461	0.0524427	5.23354	1.66291e-07	2.76335e-06
Htr3a	305.051	0.492833	0.0942278	-5.23023	1.69295e-07	2.81085e-06
Trim67	183.863	0.627021	0.119917	-5.22878	1.70633e-07	2.83064e-06
Epb41l4a	174.695	0.552706	0.105714	-5.22829	1.71083e-07	2.83566e-06
Rpl3	7138.68	-0.194728	0.0372474	5.22797	1.71381e-07	2.83816e-06
Kcns1	181.15	-0.595902	0.113994	5.22748	1.71837e-07	2.84326e-06
Fgfr1op	363.513	-0.435402	0.0832951	5.22723	1.72069e-07	2.84466e-06
Herpud1	1108.53	-0.330088	0.0631582	5.22638	1.72865e-07	2.85538e-06
Bace1	3167.97	0.208111	0.0398331	-5.22458	1.7455e-07	2.88075e-06
Ahsa2	978.276	0.299776	0.0574489	-5.21813	1.80738e-07	2.98032e-06
Rab31	3958.72	0.306508	0.05876	-5.21626	1.82568e-07	3.00792e-06
Rab6b	14162.8	-0.197928	0.037952	5.21521	1.83607e-07	3.02247e-06
Taf6l	179.946	0.579818	0.111203	-5.21404	1.84769e-07	3.039e-06
Metap2	1942.73	0.303857	0.0582932	-5.21257	1.86239e-07	3.06057e-06
Ppp3r1	14391.6	-0.190572	0.0365914	5.20812	1.90763e-07	3.13225e-06
Tfdp1	1101.42	0.294425	0.0565381	-5.20755	1.91347e-07	3.13917e-06
1700101I11Rik	1978.99	-0.267097	0.0512937	5.20721	1.91698e-07	3.14225e-06
Dnaja3	1408.64	-0.27035	0.051924	5.20666	1.9227e-07	3.14895e-06
Ufl1	758.879	-0.306945	0.058977	5.20449	1.94535e-07	3.18334e-06
Usp13	540.854	-0.380203	0.0730746	5.20294	1.96163e-07	3.20727e-06
Akap13	927.799	0.413536	0.0795314	-5.19966	1.99658e-07	3.26164e-06
Tm4sf1	359.647	0.501217	0.0964066	-5.19899	2.00376e-07	3.27061e-06
Plscr2	164.749	0.646726	0.124416	-5.19809	2.01343e-07	3.28362e-06
Tvp23b	690.669	-0.339018	0.0652263	5.19757	2.01909e-07	3.29006e-06
Sel1l3	1430.16	0.308011	0.0592961	-5.19445	2.05326e-07	3.34292e-06
Polr2a	3074.38	0.259938	0.0500444	-5.19414	2.05665e-07	3.34561e-06
Ccn3	1553.87	-0.789429	0.152008	5.19333	2.06568e-07	3.35748e-06
Hspa2	1852.02	-0.234356	0.0451646	5.18893	2.11507e-07	3.43485e-06
Kifc3	980.56	0.304387	0.058665	-5.18856	2.11927e-07	3.43878e-06
mt-Ti	380.271	0.436535	0.0841555	-5.18724	2.13431e-07	3.46027e-06
Abcg1	1160.12	0.299965	0.0579131	-5.17958	2.22389e-07	3.60247e-06
Pamr1	249.618	-0.517972	0.100028	5.17826	2.23965e-07	3.62496e-06
Msra	703.815	-0.319065	0.0616228	5.17771	2.24631e-07	3.63269e-06
Hnrnpk	6899.33	0.185873	0.0359378	-5.17207	2.3151e-07	3.7408e-06
Trip10	217.807	-0.53013	0.10253	5.17047	2.335e-07	3.76981e-06
Aldoc	19258	0.165791	0.0320841	-5.16739	2.37388e-07	3.82937e-06
Nmt1	3608.99	0.206561	0.0399756	-5.16718	2.37656e-07	3.8305e-06
Necab3	283.522	-0.556999	0.107881	5.16311	2.42885e-07	3.90824e-06
Gm49361	850.722	0.343403	0.0665324	-5.16144	2.45056e-07	3.93989e-06
Ro60	2088.05	0.239444	0.0464533	-5.15451	2.54296e-07	4.08504e-06
Ankrd13c	1896.41	0.23512	0.0456409	-5.15153	2.58373e-07	4.14708e-06
Ints8	403.394	0.413758	0.0803232	-5.15116	2.58881e-07	4.15178e-06
Btg3	256.163	-0.509638	0.0989478	5.15057	2.59694e-07	4.16136e-06
Phlda1	397.884	-0.446043	0.0866901	5.14526	2.67152e-07	4.27377e-06
Idi1	237.134	-0.547862	0.106477	5.14534	2.67039e-07	4.27377e-06
Arhgef26	1800.25	0.250358	0.0486662	-5.14439	2.68385e-07	4.28993e-06
Ywhag	18607.7	0.171675	0.0333731	-5.14412	2.6878e-07	4.2927e-06
Gm38393	11908.3	-0.173949	0.0338415	5.1401	2.74588e-07	4.37821e-06
Stx7	2431.12	-0.209266	0.0407117	5.14018	2.74477e-07	4.37821e-06
Tchh	161.081	-0.582931	0.113456	5.13797	2.7773e-07	4.42464e-06
Ctc1	668.474	-0.328845	0.0640215	5.13648	2.79926e-07	4.45595e-06
Ndfip1	9743.68	-0.169037	0.0329148	5.13558	2.81273e-07	4.4737e-06
Ap1s2	776.369	0.300861	0.0585929	-5.13477	2.82495e-07	4.48944e-06
Selenbp1	224.316	-0.515602	0.100419	5.13453	2.82854e-07	4.49144e-06
Copg2	2013.95	-0.219638	0.0427903	5.1329	2.85316e-07	4.52681e-06
Zdhhc14	685.376	0.332582	0.0648717	-5.12676	2.94772e-07	4.673e-06
Rpusd1	525.628	-0.380577	0.0742397	5.12632	2.95455e-07	4.67997e-06
Cct3	2169.04	0.257356	0.0502122	-5.12536	2.96967e-07	4.70006e-06
Ddx19b	876.996	-0.298274	0.0582031	5.12471	2.97997e-07	4.7125e-06
Sv2c	342.669	-0.530775	0.103596	5.12352	2.99889e-07	4.73854e-06
Kcna3	160.142	0.623253	0.12167	-5.12249	3.01531e-07	4.76058e-06
Zfand3	1987.73	0.223833	0.0437482	-5.1164	3.11414e-07	4.9126e-06
Prkab2	861.177	-0.435824	0.0851904	5.11588	3.1228e-07	4.91821e-06
Nr2e1	561.952	0.398427	0.0778788	-5.11599	3.12101e-07	4.91821e-06
Grm1	955.385	0.34406	0.0672621	-5.11521	3.13397e-07	4.93178e-06
Arid4a	795.646	0.330715	0.0646593	-5.11473	3.14187e-07	4.94019e-06
Hif3a	72.2463	-0.753325	0.147316	5.11368	3.15944e-07	4.96377e-06
Csnk1g2	2145.71	0.230347	0.0450819	-5.10952	3.22979e-07	5.07016e-06
Aldh1l2	512.746	-0.396304	0.077577	5.10852	3.24693e-07	5.09292e-06
Zfp46	948.341	-0.320712	0.0628294	5.10449	3.3169e-07	5.19845e-06
Dok7	167.45	0.578925	0.113462	-5.10236	3.35451e-07	5.25313e-06
Gca	350.877	-0.411811	0.0807541	5.09956	3.40437e-07	5.32688e-06
Smtnl2	129.096	-0.655789	0.128628	5.09834	3.42644e-07	5.35707e-06
Tmx3	1669.46	-0.245065	0.0481158	5.09323	3.52012e-07	5.49909e-06
Fem1a	1337.04	0.270526	0.0531252	-5.09224	3.53854e-07	5.52339e-06
Actg1	12358.9	-0.178817	0.0351252	5.09084	3.56487e-07	5.55999e-06
Leprotl1	1254.73	-0.298473	0.0586511	5.08895	3.60043e-07	5.60638e-06
Zfp106	5648.34	0.175571	0.0345157	-5.0867	3.6434e-07	5.66872e-06
Dnajc27	2054.9	-0.263807	0.0518982	5.08317	3.71189e-07	5.77062e-06
Pla2g4e	59.2943	-0.768794	0.15127	5.08226	3.72961e-07	5.79351e-06
Srpk2	4015.06	-0.191468	0.0376866	5.08053	3.7638e-07	5.8394e-06
Pnmal1	2054	0.284014	0.0559032	-5.08046	3.76521e-07	5.8394e-06
Dock3	3334.05	-0.231093	0.0455006	5.07889	3.79645e-07	5.88313e-06
Bhlhe22	1350.8	0.366915	0.0722512	-5.07833	3.80767e-07	5.89578e-06
6430548M08Rik	3932.44	0.27301	0.0537732	-5.07707	3.83291e-07	5.9301e-06
Gm17035	553.524	-0.376846	0.0742535	5.07513	3.87235e-07	5.98631e-06
Smc5	608.353	-0.341993	0.0674016	5.07396	3.89624e-07	6.01842e-06
Nectin2	287.134	-0.506397	0.0998189	5.07316	3.91269e-07	6.039e-06
Tns3	2519.93	0.304442	0.0600196	-5.07238	3.92872e-07	6.0589e-06
Gm41609	779.687	-0.326867	0.0645102	5.06691	4.04316e-07	6.23041e-06
Eif4a2	7736.45	-0.160751	0.031744	5.06396	4.1063e-07	6.32265e-06
Napb	10898.2	-0.24103	0.0476427	5.05911	4.21215e-07	6.48046e-06
Ociad1	4674.77	-0.174658	0.0345352	5.05738	4.25052e-07	6.53428e-06
Madd	4337.7	-0.216898	0.042932	5.05213	4.36904e-07	6.71113e-06
Eno2	8758.77	-0.211965	0.0419664	5.05084	4.39882e-07	6.7515e-06
Prune1	606.418	-0.349152	0.0691298	5.05068	4.40249e-07	6.75176e-06
Strbp	2788.61	-0.232172	0.0459724	5.05024	4.41252e-07	6.76178e-06
9330121K16Rik	331.376	-0.508119	0.100618	5.04999	4.41837e-07	6.76537e-06
Epc2	1125.61	0.266503	0.0528074	-5.0467	4.49498e-07	6.87721e-06
Ppp1r3g	106.122	-0.668998	0.132593	5.04549	4.52361e-07	6.91553e-06
Ogfod1	2701.28	0.238352	0.0472529	-5.04418	4.55478e-07	6.95767e-06
Fxyd7	298.219	-0.451821	0.0895758	5.04401	4.55884e-07	6.95837e-06
Zfp706	4431.87	0.18023	0.0357621	-5.03968	4.66306e-07	7.11004e-06
Nol4l	820.411	0.310165	0.0615458	-5.03958	4.66559e-07	7.11004e-06
Plpp1	358.626	0.44913	0.0891784	-5.03631	4.74602e-07	7.22691e-06
Slc30a9	3016.64	-0.191512	0.0380535	5.03271	4.83587e-07	7.35791e-06
Nifk	485.164	0.358755	0.0713111	-5.03084	4.88331e-07	7.42425e-06
Ppp1r7	1906.87	-0.221915	0.0441147	5.03041	4.8944e-07	7.43525e-06
Trim17	724.713	0.310214	0.061672	-5.03006	4.90331e-07	7.44292e-06
Lox	71.5734	-0.785667	0.156224	5.02911	4.92757e-07	7.47387e-06
Grm3	455.715	-0.389662	0.0774905	5.02852	4.94288e-07	7.48665e-06
Gabrg3	397.608	-0.431994	0.0859094	5.02848	4.94376e-07	7.48665e-06
Mlst8	645.423	0.321344	0.0639073	-5.02829	4.94876e-07	7.48834e-06
H3f3a	3251.33	0.216373	0.0430383	-5.02744	4.97069e-07	7.51563e-06
Clybl	390.023	-0.41562	0.0826773	5.02701	4.98175e-07	7.52645e-06
Trim46	1310.81	0.249782	0.0496944	-5.02635	4.99905e-07	7.54669e-06
A030001D20Rik	185.22	-0.564773	0.112408	5.0243	5.05275e-07	7.62179e-06
Ddx25	909.114	-0.315939	0.0629156	5.02163	5.12339e-07	7.7223e-06
Scn2a	6535.65	-0.206243	0.0411102	5.01683	5.25315e-07	7.91171e-06
Odc1	2112.27	0.284047	0.0566236	-5.01642	5.26442e-07	7.92249e-06
Cit	1598.7	-0.291654	0.0581876	5.0123	5.37819e-07	8.0874e-06
Ablim2	960.3	-0.278824	0.0556414	5.01109	5.41217e-07	8.13217e-06
Nfib	4073.38	0.305724	0.0610422	-5.00841	5.48815e-07	8.22144e-06
Cpd	3110.16	0.235832	0.0470841	-5.00873	5.47896e-07	8.22144e-06
Stox2	3046.41	0.245109	0.0489395	-5.00839	5.48863e-07	8.22144e-06
Spry4	309.632	-0.482218	0.0962813	5.00843	5.48757e-07	8.22144e-06
Afap1l2	395.313	0.413532	0.0826133	-5.00564	5.56782e-07	8.33358e-06
Npr2	822.113	-0.296999	0.0593924	5.00062	5.71469e-07	8.54678e-06
Nav1	3525.31	0.228076	0.0456127	-5.00028	5.72476e-07	8.55521e-06
Oga	4186.75	0.203159	0.0406491	-4.99788	5.79648e-07	8.6557e-06
Nt5e	125.312	-0.613998	0.123011	4.9914	5.99418e-07	8.94399e-06
Mras	4011.4	-0.207318	0.0415831	4.98564	6.17566e-07	9.20388e-06
Ncoa1	3684.19	0.201289	0.0403742	-4.98557	6.1779e-07	9.20388e-06
Tecpr2	1779.04	-0.254338	0.0510589	4.98126	6.31712e-07	9.40403e-06
Slc37a4	469.69	-0.386125	0.077523	4.98078	6.33272e-07	9.41998e-06
Ntn3	224.717	0.475898	0.0955605	-4.98007	6.35616e-07	9.44756e-06
Car7	78.688	-0.712202	0.143128	4.97599	6.4915e-07	9.64131e-06
Neo1	2819.35	0.22844	0.0459298	-4.97367	6.56978e-07	9.75007e-06
AB041806	241.46	0.468548	0.0942744	-4.97004	6.69384e-07	9.92654e-06
Hilpda	135.669	-0.623991	0.125598	4.96817	6.75886e-07	1.00153e-05
Rnf182	890.002	0.310311	0.0624624	-4.96797	6.76584e-07	1.00179e-05
Tbkbp1	1017.03	0.295577	0.059533	-4.96492	6.87282e-07	1.01685e-05
Tbrg1	526.513	-0.359365	0.0724082	4.96305	6.9395e-07	1.02593e-05
F730043M19Rik	699.223	-0.323019	0.0651206	4.96031	7.03802e-07	1.0397e-05
Prkaa1	700.328	0.316885	0.0638882	-4.95999	7.04958e-07	1.04061e-05
2610005L07Rik	343.014	-0.45939	0.0926708	4.95723	7.15068e-07	1.05473e-05
Kctd16	345.135	-0.398821	0.0804982	4.95441	7.25492e-07	1.06885e-05
Parp6	2392.99	-0.232973	0.0470413	4.95253	7.32535e-07	1.07802e-05
Wdtc1	1923.41	0.22995	0.0464541	-4.95006	7.41919e-07	1.09099e-05
Cdkn1a	651.027	-0.408767	0.0825925	4.9492	7.45182e-07	1.09496e-05
Ptcd3	568.349	0.365305	0.0738223	-4.94844	7.48113e-07	1.09843e-05
Cyfip1	3368.7	0.208094	0.0420542	-4.94823	7.48895e-07	1.09874e-05
Fmod	136.792	0.61132	0.123547	-4.94808	7.49478e-07	1.09876e-05
Rnf217	658.696	-0.325264	0.0657446	4.94739	7.52138e-07	1.10182e-05
Gm37090	61.3287	-0.752875	0.152248	4.94506	7.61199e-07	1.11425e-05
Fosb	302.831	0.82396	0.16663	-4.94485	7.6202e-07	1.11461e-05
Efcab6	69.2394	-0.722952	0.146232	4.94385	7.65927e-07	1.11947e-05
Nhsl1	884.69	0.303407	0.0613848	-4.94271	7.70425e-07	1.12519e-05
Rhbdl3	461.753	0.375919	0.0760662	-4.942	7.73256e-07	1.12847e-05
Eif4b	4864.04	-0.225275	0.0455913	4.94118	7.76506e-07	1.13236e-05
Clk3	855.947	-0.293378	0.0593822	4.9405	7.7924e-07	1.13549e-05
Dynlt3	2449.13	-0.213394	0.0432367	4.93549	7.99493e-07	1.16278e-05
Socs2	535.326	0.35072	0.0710592	-4.9356	7.9906e-07	1.16278e-05
Gbp5	79.3059	-0.767342	0.155476	4.93542	7.99777e-07	1.16278e-05
Zfp219	864.993	0.307059	0.0622209	-4.93498	8.01599e-07	1.16455e-05
Crkl	1366.6	0.248761	0.0504428	-4.93154	8.15849e-07	1.18436e-05
Ythdf2	851.496	0.312502	0.0633774	-4.93082	8.18865e-07	1.18785e-05
Lss	669.494	-0.331151	0.0672322	4.92548	8.41554e-07	1.21984e-05
Snrpn	14764.8	-0.164561	0.0334239	4.92345	8.50303e-07	1.2316e-05
Gm26658	907.602	0.369923	0.0751526	-4.92229	8.55372e-07	1.23801e-05
Ncoa5	793.509	0.304377	0.0618822	-4.91865	8.7143e-07	1.26031e-05
Xpot	2390.25	-0.217176	0.0441592	4.91802	8.7423e-07	1.26341e-05
Ripk2	151.083	-0.574646	0.116863	4.91728	8.7756e-07	1.26727e-05
Mir670hg	70.5682	-0.722855	0.147031	4.91636	8.81687e-07	1.27228e-05
Camkv	8662.53	-0.203823	0.0414621	4.91589	8.83821e-07	1.27441e-05
C2cd4c	258.292	0.598772	0.121848	-4.91408	8.92019e-07	1.28527e-05
Stra6	179.044	0.597225	0.121564	-4.91285	8.97598e-07	1.29234e-05
Rnf13	2471.38	-0.214805	0.0437248	4.91267	8.98456e-07	1.29261e-05
Gnb5	1723.84	-0.245483	0.0500113	4.90855	9.17544e-07	1.31909e-05
Mpped2	378.917	-0.413017	0.0841805	4.90632	9.27999e-07	1.33313e-05
Gm44645	71.4039	0.740511	0.150974	-4.9049	9.34749e-07	1.34182e-05
Bmi1	858.264	0.283936	0.0579365	-4.90082	9.54389e-07	1.369e-05
Plcl2	1086.86	-0.270754	0.0552618	4.89947	9.6094e-07	1.37737e-05
Rasgef1c	74.4281	-0.71897	0.146777	4.89837	9.66344e-07	1.38409e-05
Rab40b	493.627	-0.350289	0.0715209	4.89772	9.69575e-07	1.38769e-05
Anapc15	356.617	-0.399803	0.0816764	4.89497	9.83231e-07	1.40619e-05
Sap18	1946.38	0.219236	0.044854	-4.88777	1.01984e-06	1.45747e-05
Umad1	477.277	-0.370298	0.0757743	4.88685	1.0246e-06	1.46319e-05
Cobll1	276.177	0.508306	0.104033	-4.88599	1.02911e-06	1.46853e-05
Gm13205	80.3337	-0.729701	0.149572	4.87859	1.06845e-06	1.52354e-05
Magi3	1076.02	-0.278222	0.0570437	4.87734	1.07527e-06	1.53171e-05
Dact2	540.948	-0.375802	0.0770521	4.87725	1.07576e-06	1.53171e-05
Prss12	269.914	0.497895	0.102089	-4.87706	1.0768e-06	1.53206e-05
Map7d2	2959.33	-0.26964	0.055295	4.87638	1.08049e-06	1.53617e-05
Thrb	540.336	-0.368413	0.0756047	4.87288	1.09981e-06	1.5625e-05
Cd47	3565.85	-0.215316	0.0442161	4.86964	1.11804e-06	1.58722e-05
Gnai1	3531.49	-0.22677	0.0465836	4.86803	1.12714e-06	1.59897e-05
Dgkg	3386.53	0.256746	0.0527479	-4.86742	1.13062e-06	1.60272e-05
Sema3a	97.2604	-0.64882	0.13331	4.86701	1.13298e-06	1.60489e-05
Sytl2	555.898	-0.38847	0.0798374	4.86577	1.14013e-06	1.61383e-05
Zyg11b	5019.49	-0.184194	0.0378619	4.86488	1.14525e-06	1.61946e-05
1110002L01Rik	1398.4	-0.232561	0.0478049	4.86479	1.14579e-06	1.61946e-05
Prpf40b	733.253	-0.361789	0.0743974	4.86293	1.15659e-06	1.63354e-05
Tm7sf2	424.328	-0.382795	0.0787213	4.86266	1.15821e-06	1.63463e-05
Cbln4	584.641	-0.435656	0.0895958	4.86246	1.15934e-06	1.63503e-05
Rcn3	231.232	-0.482549	0.099248	4.86205	1.16176e-06	1.63724e-05
Shisa6	2098.41	0.330248	0.0679657	-4.85904	1.17958e-06	1.66115e-05
Snurf	6386.07	-0.172706	0.035556	4.85731	1.18994e-06	1.67328e-05
Fam167a	242.339	0.468946	0.0965648	-4.85628	1.19609e-06	1.68071e-05
Cttnbp2	1481.09	-0.228146	0.0469916	4.85504	1.20362e-06	1.69006e-05
Slc43a2	1482.23	-0.247364	0.0509681	4.8533	1.21422e-06	1.70247e-05
Fgf9	282.409	-0.478647	0.0987343	4.84782	1.24823e-06	1.74888e-05
Asic2	1198.04	0.240904	0.0496955	-4.8476	1.24963e-06	1.74957e-05
Lratd2	297.21	-0.457561	0.0944611	4.84391	1.27307e-06	1.7811e-05
Mib2	1823.79	-0.238794	0.0493466	4.83911	1.30419e-06	1.82331e-05
Nlgn2	4369.03	-0.206331	0.0426522	4.83753	1.31462e-06	1.83657e-05
Qrich1	1588.76	0.223911	0.0463448	-4.83141	1.35571e-06	1.8926e-05
Dgcr8	645.837	0.332521	0.0688542	-4.82935	1.36982e-06	1.91091e-05
Mns1	207.655	0.520722	0.107833	-4.82896	1.37248e-06	1.91325e-05
Mro	294.981	0.445582	0.0923775	-4.8235	1.41064e-06	1.96502e-05
Hnrnph1	2587.22	0.237855	0.0493236	-4.82234	1.41883e-06	1.975e-05
Dusp22	391.858	-0.406013	0.0842003	4.82199	1.42135e-06	1.97709e-05
Zfpm1	262.634	-0.5452	0.113076	4.82152	1.42468e-06	1.98029e-05
Mcl1	2381.42	0.27766	0.0576023	-4.82029	1.43349e-06	1.9911e-05
Gm10817	389.699	-0.399462	0.08298	4.81395	1.47974e-06	2.05386e-05
Clstn3	5409.28	-0.240709	0.0500472	4.80963	1.5121e-06	2.09576e-05
Mrpl48	2632.5	-0.191414	0.0398037	4.80895	1.51727e-06	2.10142e-05
Cmpk2	584.632	0.364332	0.0758065	-4.80607	1.53923e-06	2.13029e-05
Stk38	422.915	0.39596	0.0824267	-4.80379	1.55693e-06	2.15171e-05
Tmem266	84.0371	-0.669869	0.139443	4.80388	1.55621e-06	2.15171e-05
Dapk1	2128.31	0.204783	0.0426362	-4.80302	1.56294e-06	2.15847e-05
Calm1	37041.6	0.142915	0.0297677	-4.80101	1.57869e-06	2.17867e-05
Gm49593	105.396	-0.642226	0.133786	4.8004	1.58353e-06	2.18378e-05
Col12a1	309.7	-0.502223	0.104666	4.79832	1.60005e-06	2.20498e-05
Mylk	466.821	-0.404111	0.0842717	4.79533	1.6241e-06	2.23653e-05
Ctnnal1	401.855	0.442306	0.0922477	-4.79477	1.62863e-06	2.24116e-05
Fdps	567.743	-0.353264	0.0736993	4.79332	1.64041e-06	2.25576e-05
Sema3c	520.604	-0.42442	0.0885993	4.79033	1.66506e-06	2.28803e-05
Wwc1	2074.92	0.253169	0.0528562	-4.78976	1.66982e-06	2.29294e-05
Hspa1a	224.976	-0.504328	0.105319	4.78858	1.67966e-06	2.30482e-05
Rasgrp4	128.418	-0.577415	0.120588	4.78831	1.68192e-06	2.30627e-05
Galntl6	581.87	-0.375519	0.0784693	4.78555	1.70523e-06	2.33657e-05
Itm2a	114.836	-0.589546	0.123233	4.784	1.71841e-06	2.35297e-05
B4gat1	1890.43	-0.219335	0.0458506	4.78368	1.72116e-06	2.35339e-05
Slc25a37	202.843	-0.538222	0.112623	4.77897	1.76191e-06	2.40741e-05
Bricd5	379.434	0.374763	0.0784602	-4.77647	1.78402e-06	2.43589e-05
Prickle1	1183.02	-0.244132	0.051124	4.77528	1.79455e-06	2.44853e-05
Gm39214	1369.6	-0.25739	0.0539048	4.7749	1.79794e-06	2.45143e-05
Flywch1	4083.27	-0.19488	0.0408227	4.77383	1.80755e-06	2.46279e-05
Mir124a-1hg	260.147	-0.769587	0.161445	4.76687	1.87112e-06	2.5476e-05
Pik3r3	1166.75	0.23866	0.0500788	-4.76569	1.88207e-06	2.5607e-05
Cr1l	351.814	0.42825	0.0898991	-4.76368	1.90098e-06	2.58279e-05
Pcsk2os1	764.179	-0.291528	0.0612027	4.76331	1.90439e-06	2.5856e-05
Adnp	2937.42	0.20935	0.0439579	-4.76251	1.91202e-06	2.59413e-05
Slc4a2	894.373	0.342519	0.0719462	-4.76077	1.92856e-06	2.6129e-05
Itga4	235.028	-0.462969	0.0972465	4.76077	1.92851e-06	2.6129e-05
Phf23	728.913	0.296374	0.0622644	-4.75993	1.93662e-06	2.62198e-05
Rpl7l1	1175.53	0.250953	0.0527349	-4.75877	1.94777e-06	2.63523e-05
Nr3c2	2115.08	0.276197	0.058053	-4.75767	1.9584e-06	2.64405e-05
Mtfp1	1148.51	0.305033	0.0641124	-4.75778	1.95732e-06	2.64405e-05
Dtx4	865.127	0.281902	0.0592499	-4.75785	1.95668e-06	2.64405e-05
Maged1	9450.96	0.143933	0.0302676	-4.75535	1.98103e-06	2.67272e-05
1700010K23Rik	643.249	-0.409593	0.0861573	4.75402	1.99414e-06	2.68854e-05
Kcnt2	343.866	-0.387984	0.0816907	4.74943	2.0399e-06	2.74832e-05
Vps37b	631.928	0.364063	0.0766637	-4.74883	2.04593e-06	2.75451e-05
Mxi1	1652.94	-0.252557	0.0532393	4.74382	2.09725e-06	2.82164e-05
Tcea1	1627.04	-0.207859	0.0438265	4.74277	2.10812e-06	2.83429e-05
Ptprr	316.985	-0.41127	0.0867447	4.74116	2.12502e-06	2.85502e-05
Casp3	332.5	0.410032	0.0865041	-4.74003	2.13689e-06	2.86896e-05
Cfl2	1448.11	-0.220453	0.0465143	4.73947	2.14273e-06	2.87481e-05
Nars	5400.37	-0.183198	0.0386596	4.73874	2.15055e-06	2.88205e-05
1700001L05Rik	123.701	-0.612418	0.129238	4.73868	2.15112e-06	2.88205e-05
Nr1h2	705.332	-0.293307	0.0619504	4.73455	2.19537e-06	2.93727e-05
Amy1	113.417	-0.676452	0.142875	4.73457	2.19523e-06	2.93727e-05
Spry2	1104.05	-0.276207	0.058346	4.73394	2.20198e-06	2.94406e-05
Nrn1	2885.59	-0.276418	0.0584723	4.72733	2.2749e-06	3.03945e-05
Gm29529	116.192	-0.63405	0.134134	4.72699	2.27874e-06	3.04247e-05
Scamp1	4857.23	-0.175442	0.0371245	4.72578	2.29236e-06	3.05854e-05
Fgfr1	4163.53	0.271964	0.057559	-4.72496	2.30161e-06	3.06876e-05
Eif4g1	7028.62	0.15117	0.0320082	-4.72284	2.32576e-06	3.09668e-05
Cysrt1	234.066	-0.499395	0.105745	4.72264	2.32799e-06	3.09751e-05
Kctd1	768.76	-0.319162	0.0676618	4.71702	2.39329e-06	3.1822e-05
Rbm24	171.243	-0.514998	0.109204	4.71592	2.40625e-06	3.19723e-05
Syt6	162.925	0.538497	0.114191	-4.71575	2.40819e-06	3.19761e-05
Rwdd2b	122.446	0.567633	0.120373	-4.71561	2.40986e-06	3.19762e-05
Proz	261.534	0.45732	0.0969885	-4.71519	2.41479e-06	3.20197e-05
Gpatch4	218.072	0.513929	0.109035	-4.71343	2.4358e-06	3.2276e-05
Il1rapl1	246.737	-0.502998	0.106736	4.71256	2.44627e-06	3.23925e-05
Sobp	2321.77	0.226484	0.0481084	-4.70778	2.50434e-06	3.31388e-05
Zmat3	2095.68	-0.238523	0.0506743	4.70698	2.51413e-06	3.32454e-05
Numbl	1814.14	0.225057	0.0478324	-4.70513	2.53704e-06	3.35254e-05
Tnc	189.949	0.528618	0.112365	-4.70449	2.54506e-06	3.36084e-05
Trnau1ap	261.167	-0.473755	0.100732	4.70314	2.56189e-06	3.38076e-05
Hopx	1376.33	0.240286	0.0511114	-4.70122	2.58613e-06	3.41041e-05
Sult4a1	5883.78	-0.20108	0.0427737	4.70102	2.5887e-06	3.41146e-05
Cnpy3	801.189	-0.269132	0.0572899	4.69772	2.63078e-06	3.46455e-05
Tafa1	627.445	-0.412325	0.0877804	4.69723	2.63715e-06	3.47057e-05
Gpr37l1	6687.55	0.202067	0.0430274	-4.69624	2.64989e-06	3.48495e-05
Ovgp1	54.8175	-0.754967	0.160816	4.6946	2.67134e-06	3.51077e-05
Sox2	1846.46	0.229407	0.0488684	-4.69438	2.67422e-06	3.51217e-05
Ifi27	815.602	0.383016	0.0816249	-4.6924	2.70019e-06	3.54386e-05
Usp43	54.7568	-0.717597	0.152941	4.69199	2.70562e-06	3.54858e-05
Stag3	61.1376	-0.70806	0.150953	4.69061	2.72395e-06	3.57019e-05
Ap2b1	7969.03	-0.202519	0.0431853	4.68952	2.73843e-06	3.58674e-05
Rnpep	461.412	0.37436	0.0798615	-4.68761	2.76413e-06	3.61793e-05
Snapc1	903.788	-0.258567	0.0551743	4.68636	2.78113e-06	3.63772e-05
Parm1	814.168	0.339976	0.0725564	-4.68568	2.79038e-06	3.64735e-05
1810010H24Rik	104.083	-0.613709	0.131017	4.68421	2.81037e-06	3.67099e-05
Qk	8085.89	0.273021	0.0583083	-4.68236	2.83588e-06	3.7018e-05
Lmo4	2059.89	-0.213809	0.0456703	4.68158	2.84672e-06	3.71344e-05
Pikfyve	1222.98	-0.228735	0.0489154	4.67613	2.92333e-06	3.8108e-05
Zdhhc8	1227.14	-0.255623	0.0546874	4.67425	2.95034e-06	3.84324e-05
Polr1b	225.082	0.465171	0.0995207	-4.67412	2.9522e-06	3.84324e-05
Fads6	374.234	-0.389445	0.0833257	4.67377	2.95725e-06	3.84721e-05
Lgr6	120.262	0.604335	0.12948	-4.66741	3.05013e-06	3.96537e-05
Ccnl2	1016.14	-0.318596	0.0682714	4.66661	3.06209e-06	3.97824e-05
Arhgap32	4123.94	-0.197131	0.0423041	4.65987	3.16415e-06	4.10808e-05
Cxadr	670.787	-0.387779	0.0832253	4.65938	3.17157e-06	4.11493e-05
mt-Tf	162.119	0.576173	0.123716	-4.65721	3.2053e-06	4.15591e-05
Vcp	7478.59	0.152641	0.0327914	-4.65492	3.2411e-06	4.1995e-05
Slc1a2	47238.1	-0.238117	0.0511935	4.65132	3.2982e-06	4.27061e-05
Mipol1	116.116	-0.586209	0.126057	4.65033	3.31401e-06	4.28821e-05
Prmt1	1165.47	0.264759	0.0569618	-4.64801	3.35146e-06	4.33377e-05
Dusp7	957.26	-0.265971	0.0572325	4.64721	3.36458e-06	4.34781e-05
Pacsin1	5272.05	-0.193495	0.0416724	4.64323	3.43005e-06	4.42945e-05
Sirt3	1155.99	-0.261945	0.0564206	4.64273	3.43843e-06	4.4373e-05
Mb21d2	613.059	0.316896	0.0683115	-4.63898	3.50129e-06	4.5154e-05
Ptpn4	2424.06	0.256047	0.0552033	-4.63826	3.51361e-06	4.52826e-05
Mpped1	2485.53	-0.295037	0.0636144	4.63791	3.51958e-06	4.53293e-05
Rims2	1454.6	-0.247682	0.053406	4.63772	3.52268e-06	4.53389e-05
Trmt10a	145.846	-0.543566	0.117212	4.63747	3.52704e-06	4.53648e-05
Dpf2	923.028	-0.2725	0.0587639	4.6372	3.53153e-06	4.53923e-05
Kcnk2	1092.24	-0.296955	0.0640909	4.63334	3.59821e-06	4.62185e-05
Golga4	1796.88	-0.203285	0.0438796	4.6328	3.60746e-06	4.63065e-05
Steap4	121.467	0.594761	0.128407	-4.63185	3.62411e-06	4.64893e-05
Adgra1	1262.76	0.348417	0.0752885	-4.62776	3.69642e-06	4.73854e-05
Cdc42ep1	425.263	0.408565	0.0883115	-4.62641	3.72061e-06	4.76639e-05
Ipo13	1578.7	0.245587	0.0530886	-4.62599	3.72818e-06	4.76974e-05
Scml4	68.8019	0.691809	0.149546	-4.62607	3.72661e-06	4.76974e-05
Agk	638.589	-0.298376	0.0645179	4.6247	3.75134e-06	4.7962e-05
Gas8	365.968	0.387861	0.0838956	-4.62314	3.7798e-06	4.82938e-05
Psip1	3743.89	0.17355	0.0375414	-4.6229	3.78416e-06	4.83175e-05
C230034O21Rik	97.5574	-0.609229	0.13181	4.62202	3.80021e-06	4.84903e-05
Ccdc80	455.71	0.350361	0.0758085	-4.62166	3.80684e-06	4.85428e-05
Atp6v0a2	1340.54	0.267341	0.0578541	-4.62094	3.82001e-06	4.86786e-05
Tmem25	478.178	-0.357908	0.0774928	4.6186	3.86342e-06	4.91994e-05
Tuba4a	3829.92	-0.199667	0.0432553	4.616	3.9121e-06	4.97845e-05
Dhcr7	567.656	-0.330089	0.0715117	4.61587	3.91453e-06	4.97845e-05
Nrxn2	7663.86	0.172466	0.0373655	-4.61566	3.91854e-06	4.98026e-05
Hhip	65.1386	0.690507	0.149786	-4.60996	4.02751e-06	5.11539e-05
Wdr92	4133.67	-0.180506	0.0391841	4.60661	4.0929e-06	5.19502e-05
Gtf3c5	319.067	0.4051	0.0879611	-4.60545	4.1158e-06	5.22065e-05
Ntm	3604.84	-0.206116	0.0447572	4.60522	4.12033e-06	5.22297e-05
9330151L19Rik	453.989	-0.413374	0.089806	4.60297	4.16514e-06	5.27629e-05
Ptov1	2129.95	0.204531	0.0444362	-4.6028	4.16852e-06	5.27711e-05
Samd14	1867.48	0.297924	0.0647356	-4.60217	4.18114e-06	5.28962e-05
Ptprn2	4675.41	-0.231743	0.0503599	4.60174	4.18967e-06	5.29693e-05
Auh	948.38	-0.308987	0.067195	4.59836	4.25823e-06	5.38009e-05
Scn1b	4623.86	-0.216857	0.0471743	4.59693	4.28754e-06	5.41357e-05
1110035H17Rik	104.738	-0.637845	0.138874	4.59297	4.36981e-06	5.51025e-05
Pms2	342.721	-0.379814	0.0827163	4.59177	4.39501e-06	5.5384e-05
Eml1	927.098	0.259461	0.0565129	-4.59119	4.4073e-06	5.55027e-05
Sil1	456.166	-0.340624	0.0741982	4.59073	4.41698e-06	5.55883e-05
Mettl16	472.976	0.37161	0.0809635	-4.58984	4.43585e-06	5.57893e-05
Rftn1	136.24	0.559049	0.121873	-4.58716	4.49312e-06	5.64728e-05
Neu2	111.161	-0.591677	0.128992	4.58693	4.49822e-06	5.65001e-05
Eif5a2	745	-0.279214	0.060879	4.58637	4.51024e-06	5.66143e-05
S100a11	274.322	0.446304	0.0973175	-4.58607	4.51674e-06	5.66589e-05
Kcnk9	1009.55	0.339911	0.0741256	-4.58561	4.52655e-06	5.67451e-05
Zfp644	1251.37	0.254804	0.0555718	-4.58513	4.53701e-06	5.68024e-05
Snx14	1049.5	-0.259191	0.0565272	4.58525	4.53437e-06	5.68024e-05
Uhrf1bp1l	1945.43	0.200804	0.0438021	-4.58433	4.55436e-06	5.69489e-05
Paqr6	51.3475	0.730142	0.159269	-4.58432	4.55461e-06	5.69489e-05
Nudt18	614.85	-0.320016	0.0698097	4.58412	4.55897e-06	5.69664e-05
Tbc1d14	2164.26	0.19558	0.042671	-4.58346	4.57353e-06	5.71114e-05
Srsf2	1608.06	0.313735	0.0684535	-4.58318	4.57953e-06	5.71493e-05
Acadm	778.841	0.278168	0.0607096	-4.58194	4.60676e-06	5.74149e-05
Dnajc3	1797.5	0.263942	0.0576154	-4.5811	4.62545e-06	5.75865e-05
Kank3	187.374	-0.48422	0.105778	4.57771	4.70104e-06	5.84766e-05
Rasip1	242.406	-0.500605	0.109385	4.57652	4.72781e-06	5.87716e-05
Pdxk	1906.03	-0.213137	0.0465775	4.57597	4.74022e-06	5.88881e-05
Mllt1	1106.21	0.247121	0.0540296	-4.57381	4.78939e-06	5.94605e-05
Rpp25l	198.132	0.455551	0.0996403	-4.57195	4.83205e-06	5.99516e-05
Pknox2	700.384	-0.328901	0.0719672	4.57014	4.87391e-06	6.04321e-05
Gm23419	3555.34	-0.207806	0.0454853	4.56863	4.90919e-06	6.07914e-05
Gm12404	560.196	-0.384041	0.0840584	4.56873	4.90679e-06	6.07914e-05
Impact	3775.41	-0.234583	0.0513561	4.56777	4.92936e-06	6.1002e-05
Dnajc8	1524.64	-0.218288	0.047799	4.56678	4.95264e-06	6.12509e-05
Xpr1	3314.18	0.215554	0.0472124	-4.56562	4.98018e-06	6.15519e-05
Tmeff1	1587.4	-0.254209	0.0556864	4.56501	4.9948e-06	6.16931e-05
Ermp1	1467.65	-0.226946	0.0497268	4.56385	5.02236e-06	6.19939e-05
Rims3	1061.22	-0.259422	0.0568589	4.56256	5.05341e-06	6.23373e-05
Fads3	561.2	-0.330419	0.0724236	4.56232	5.05921e-06	6.23689e-05
Sirpa	6747.23	-0.169416	0.037139	4.56167	5.07489e-06	6.25222e-05
Gm45441	200.824	-0.497315	0.109097	4.55848	5.15264e-06	6.34396e-05
Siae	618.659	-0.311984	0.0684439	4.55824	5.15836e-06	6.34696e-05
Nrarp	229.308	0.453384	0.0994853	-4.5573	5.18162e-06	6.37151e-05
Mad1l1	289.857	0.400272	0.0878494	-4.55634	5.20519e-06	6.39641e-05
Ptma	5275.11	0.169325	0.0371727	-4.55509	5.23642e-06	6.43069e-05
Gxylt2	71.1182	0.677949	0.148868	-4.55402	5.2631e-06	6.45525e-05
Susd4	1890.71	-0.235698	0.0518367	4.54693	5.44343e-06	6.67217e-05
Dhx37	241.726	0.436764	0.0960679	-4.5464	5.45702e-06	6.68459e-05
Dglucy	229.232	-0.453423	0.0997607	4.54511	5.49075e-06	6.72164e-05
Ctnnd1	1790.61	0.249442	0.0549427	-4.54004	5.62442e-06	6.88091e-05
Tle4	1407.98	0.278886	0.0614482	-4.53855	5.66413e-06	6.9251e-05
Rapgefl1	2116.76	0.196362	0.0432738	-4.53766	5.68816e-06	6.95008e-05
Cggbp1	1347.75	0.233204	0.0513985	-4.53718	5.70115e-06	6.96154e-05
Ttll5	515.434	0.319116	0.0703395	-4.53679	5.7117e-06	6.9656e-05
Itpk1	1162.23	0.245028	0.0540168	-4.53614	5.72928e-06	6.98263e-05
Map4	9473.77	-0.145358	0.0320556	4.53455	5.77259e-06	7.02654e-05
Bcr	2540.76	0.227604	0.0502368	-4.53061	5.88129e-06	7.14982e-05
Cyb561	1007.02	-0.363288	0.0802174	4.5288	5.93207e-06	7.20701e-05
Arhgap31	669.947	0.300505	0.0663607	-4.52837	5.94418e-06	7.21718e-05
Sf3b3	1604.45	0.237754	0.0525194	-4.52697	5.98354e-06	7.26041e-05
Lonrf1	483.644	-0.382465	0.084489	4.52681	5.98818e-06	7.26146e-05
Ptger1	697.252	0.291452	0.0644091	-4.525	6.03942e-06	7.31901e-05
Dnaaf2	324.054	-0.401207	0.088685	4.52395	6.06952e-06	7.35086e-05
Hebp1	294.327	-0.401043	0.088656	4.52358	6.0801e-06	7.35906e-05
Spast	1332.97	0.225071	0.0498137	-4.51825	6.23536e-06	7.54224e-05
Fbxo34	1394.88	-0.237444	0.0525628	4.51733	6.26234e-06	7.56539e-05
Iqck	814.284	0.298356	0.0660608	-4.51638	6.29051e-06	7.59467e-05
Chd3	13376.7	0.217667	0.0482019	-4.51573	6.30981e-06	7.61321e-05
Slc4a8	2139.65	0.224267	0.0496765	-4.51456	6.34492e-06	7.64601e-05
Tbc1d13	966.965	0.264386	0.0585619	-4.51464	6.34235e-06	7.64601e-05
Rimbp2	2461.57	-0.214333	0.0475158	4.51077	6.45933e-06	7.76932e-05
Arhgap26	1364.6	-0.258831	0.0573883	4.51017	6.47769e-06	7.78655e-05
Hepacam	3023.95	0.247368	0.0548602	-4.50906	6.51149e-06	7.81258e-05
Irf2bpl	1937.42	0.227666	0.0504884	-4.50927	6.50518e-06	7.81258e-05
Armcx5	921.76	-0.297794	0.0660423	4.50914	6.50921e-06	7.81258e-05
Syt11	18332.8	0.148111	0.0328519	-4.50845	6.53028e-06	7.83025e-05
Ptp4a1	1160.57	-0.266792	0.0592087	4.50597	6.60713e-06	7.91748e-05
Ubqln2	3767.39	0.185325	0.0411725	-4.50118	6.75782e-06	8.088e-05
Cplx2	17919.3	0.169718	0.037708	-4.50086	6.76782e-06	8.09495e-05
Osbpl9	1125.42	0.249387	0.0554113	-4.50065	6.7746e-06	8.09804e-05
Zmat4	835.604	-0.291672	0.0648103	4.5004	6.78247e-06	8.10243e-05
Nkiras1	2323.26	-0.205351	0.0456389	4.49947	6.81218e-06	8.12885e-05
Relt	286.005	-0.472441	0.105	4.49945	6.81301e-06	8.12885e-05
Hsph1	4119.84	0.193797	0.0430727	-4.49931	6.81739e-06	8.12904e-05
Hdhd3	50.6922	0.723236	0.160755	-4.499	6.8274e-06	8.13594e-05
Eif4ebp1	126.863	-0.608229	0.135205	4.49855	6.8417e-06	8.14795e-05
Tubg2	586.146	-0.336505	0.0748109	4.49807	6.85736e-06	8.16157e-05
Mrps23	541.086	0.338223	0.0752006	-4.49761	6.87205e-06	8.17401e-05
Hdac1	785.211	0.291726	0.0648889	-4.49578	6.9315e-06	8.23964e-05
Ehmt2	3484.07	-0.192216	0.0427658	4.49462	6.96937e-06	8.27956e-05
Reps2	3738.02	0.201386	0.0448107	-4.49416	6.98457e-06	8.29252e-05
Cdk17	2868.33	0.195137	0.0434243	-4.49372	6.99885e-06	8.30435e-05
Sema4b	352.606	0.359445	0.0800024	-4.49292	7.02526e-06	8.33056e-05
Acp2	2051.96	0.189338	0.0421665	-4.49025	7.11402e-06	8.43064e-05
Rbm4	317.297	0.404169	0.0900153	-4.49001	7.12215e-06	8.43509e-05
Itsn1	3459.19	0.220498	0.0491258	-4.48844	7.1746e-06	8.4918e-05
Tent4a	843.498	0.279379	0.0622459	-4.48832	7.17883e-06	8.4918e-05
Nedd4	12649.7	0.140482	0.0313042	-4.48764	7.20179e-06	8.51373e-05
Tlk1	1537.17	-0.208153	0.0464229	4.48385	7.33098e-06	8.66115e-05
Fibin	87.871	-0.605603	0.135099	4.48266	7.37178e-06	8.70402e-05
Trir	1033.05	0.270437	0.060368	-4.47981	7.47086e-06	8.81022e-05
Mbtd1	499.752	0.325441	0.0726517	-4.47947	7.48278e-06	8.81889e-05
9530082P21Rik	1396.47	-0.234247	0.0522982	4.47907	7.49673e-06	8.82994e-05
Olfm3	329.821	-0.4228	0.0944182	4.47795	7.53622e-06	8.86563e-05
Gm38287	206.576	0.458067	0.102293	-4.478	7.53466e-06	8.86563e-05
G2e3	468.93	-0.459936	0.102722	4.47749	7.55258e-06	8.87946e-05
Parva	1586.79	0.226853	0.0506701	-4.47706	7.56764e-06	8.89154e-05
Vstm2b	538.937	0.342708	0.0765497	-4.47694	7.57208e-06	8.89154e-05
Glp2r	418.787	-0.371899	0.0830851	4.47612	7.60108e-06	8.92017e-05
Gm26602	1584.99	-0.244889	0.0547203	4.47529	7.63084e-06	8.94965e-05
Dennd2a	827.156	0.309755	0.0692277	-4.47444	7.66128e-06	8.9799e-05
Aif1l	206.09	0.486924	0.108845	-4.47357	7.69233e-06	9.01081e-05
Itih5	982.514	-0.329986	0.0738204	4.47012	7.81774e-06	9.14662e-05
Dop1b	1463.14	0.229499	0.0513849	-4.46627	7.95951e-06	9.30684e-05
Spata2l	711.364	-0.315217	0.0706	4.46483	8.01334e-06	9.3641e-05
Mvb12a	325.531	-0.399362	0.0894735	4.46347	8.06432e-06	9.41797e-05
Srpk1	818.209	-0.293784	0.0658526	4.46124	8.14873e-06	9.50504e-05
Fbl	457.828	0.350307	0.0785394	-4.46027	8.18565e-06	9.54234e-05
Tmem178b	3666.94	-0.201677	0.0452278	4.45914	8.22903e-06	9.58539e-05
Mat2a	3085.41	0.304301	0.0682523	-4.45848	8.25433e-06	9.60499e-05
Mcm8	166.752	-0.500715	0.112311	4.4583	8.26112e-06	9.6071e-05
Mybbp1a	1202.8	0.227314	0.0509974	-4.45737	8.29697e-06	9.64298e-05
Cxcl14	1513.22	0.280639	0.0629645	-4.4571	8.30775e-06	9.64389e-05
Palld	458.005	0.384519	0.0862706	-4.45713	8.30653e-06	9.64389e-05
Chml	164.218	-0.514684	0.11549	4.45652	8.32997e-06	9.66387e-05
Insm1	92.6305	0.615666	0.138164	-4.45604	8.34883e-06	9.67993e-05
Cacna1h	1040.65	0.25967	0.0583432	-4.45074	8.55748e-06	9.91589e-05
Gfra1	1292.14	0.281346	0.0632837	-4.44578	8.75725e-06	0.000101413
Ilf3	1580.86	0.219317	0.0493453	-4.44454	8.80798e-06	0.000101939
2900052N01Rik	232.848	-0.455108	0.102428	4.44319	8.86338e-06	0.000102519
Eif3b	2337.21	0.176582	0.039753	-4.44198	8.91364e-06	0.000103038
Fam222a	89.1417	0.624844	0.140692	-4.44123	8.9446e-06	0.000103334
Ccdc177	416.947	0.425275	0.095807	-4.43887	9.04324e-06	0.000104411
Gm43361	1095.77	-0.253624	0.0571674	4.43652	9.14242e-06	0.000105493
Egfl7	230.276	-0.435924	0.098298	4.43472	9.21938e-06	0.000106318
Galnt4	219.004	0.444951	0.100341	-4.43441	9.23247e-06	0.000106405
Alg10b	1580.05	0.235325	0.0530838	-4.43309	9.28919e-06	0.000106968
Cacng5	418.309	0.376072	0.0848344	-4.43302	9.29237e-06	0.000106968
Slco1c1	815.591	-0.385729	0.0870255	4.43237	9.3203e-06	0.000107225
Tmem74b	63.6304	-0.663311	0.149672	4.43177	9.34607e-06	0.000107393
Prex1	3547.43	0.223693	0.0504799	-4.43132	9.36589e-06	0.000107557
Cand1	3399.55	0.180874	0.0408277	-4.43018	9.41544e-06	0.000108062
Psmd6	1337.25	0.230242	0.0519987	-4.42784	9.51824e-06	0.000109177
Cntn4	229.963	-0.470536	0.106296	4.42666	9.57053e-06	0.000109711
Actr2	8802.95	-0.165804	0.0374584	4.42635	9.58415e-06	0.000109802
Ssr3	4266.82	0.163896	0.0370451	-4.42423	9.67863e-06	0.000110819
Pfn1	1877.68	0.252103	0.0569906	-4.4236	9.70709e-06	0.000111079
Reep2	1208.58	-0.247054	0.0558938	4.42007	9.86706e-06	0.000112842
Miat	720.383	-0.687572	0.15564	4.4177	9.97586e-06	0.000114019
Csk	617.889	0.323736	0.073313	-4.4158	1.00638e-05	0.000114956
Fam172a	1014.78	-0.238183	0.0539573	4.41428	1.01346e-05	0.000115693
Scarb1	457.097	-0.368504	0.0834822	4.41416	1.01403e-05	0.000115693
Stom	659.839	0.315271	0.0714426	-4.41293	1.01981e-05	0.00011623
Fmo1	97.6396	0.598872	0.135709	-4.4129	1.01994e-05	0.00011623
Gm10419	991.242	-0.247502	0.0560958	4.41213	1.02359e-05	0.000116577
Eps8l3	823.315	-0.2755	0.0624661	4.41039	1.03184e-05	0.000117447
Flrt2	841.621	-0.291829	0.0661867	4.40918	1.03764e-05	0.000118037
Cog5	1512.27	-0.218711	0.0496293	4.4069	1.04862e-05	0.000119154
Pdgfa	862.824	-0.257714	0.0584798	4.40688	1.04869e-05	0.000119154
Gfra2	526.146	-0.344738	0.0782385	4.40625	1.05178e-05	0.000119435
Ngrn	864.742	-0.321392	0.0729598	4.40506	1.05755e-05	0.000120019
Gm30371	58.3059	-0.708226	0.160808	4.40416	1.06195e-05	0.000120448
Srpr	1180.63	-0.225925	0.0513341	4.40106	1.07722e-05	0.000122108
Camk2n2	1590.71	-0.275428	0.0626435	4.39675	1.09886e-05	0.000124415
Rxra	997.567	0.261273	0.0594904	-4.39186	1.12385e-05	0.000127169
Lrrc8b	2297.67	-0.204925	0.0466644	4.39146	1.12593e-05	0.00012733
Pot1a	310.917	-0.387559	0.0882677	4.39072	1.12977e-05	0.00012769
Exoc5	1409.85	0.226884	0.0516801	-4.39016	1.13268e-05	0.000127944
Frat1	321.606	0.398557	0.0908262	-4.38812	1.14333e-05	0.000129071
Arid1b	1992.81	0.21112	0.0481573	-4.38396	1.16539e-05	0.000131484
Naga	544.798	-0.328188	0.0748905	4.38224	1.17464e-05	0.000132451
Zfp385b	630.384	-0.287861	0.0657153	4.38043	1.18445e-05	0.000133479
Fip1l1	1529.46	-0.230835	0.0527295	4.37771	1.1993e-05	0.000135074
Ralbp1	1590.4	0.227937	0.0520713	-4.37741	1.20101e-05	0.000135187
Ccl27a	318.199	-0.422334	0.0965	4.37651	1.20592e-05	0.000135661
Fam189a1	1507.79	-0.204704	0.0467777	4.3761	1.20821e-05	0.00013584
Cadm1	3987.36	0.266397	0.060899	-4.37441	1.21761e-05	0.000136741
Gm50388	2129.71	-0.189032	0.0432133	4.3744	1.21765e-05	0.000136741
Ccdc9b	136.837	0.546012	0.124901	-4.37157	1.23356e-05	0.000138448
Hmgn1	1024.03	0.273041	0.0624627	-4.37127	1.23526e-05	0.000138557
4933404O12Rik	321.74	-0.396501	0.0907199	4.37061	1.239e-05	0.000138897
Tnk2	3816.5	0.184443	0.0422254	-4.36805	1.2536e-05	0.000140451
Zfp157	391.926	0.384831	0.0881396	-4.36615	1.26457e-05	0.000141598
Smc3	1628.83	0.206495	0.0473037	-4.36532	1.2694e-05	0.000142056
Psmd7	1617.62	0.229382	0.0525609	-4.36412	1.27638e-05	0.000142755
Cacul1	1486.41	0.211469	0.0484811	-4.36188	1.28949e-05	0.000144138
Slc32a1	1847.66	-0.311212	0.0713592	4.3612	1.29352e-05	0.000144504
Ankzf1	437.898	-0.361481	0.082905	4.36018	1.29955e-05	0.000145094
Cluh	1650.47	0.192242	0.0441065	-4.35859	1.30902e-05	0.000146067
E130309D02Rik	339.266	0.355982	0.081679	-4.3583	1.31077e-05	0.000146178
Slc2a13	1594.61	-0.238241	0.0546712	4.35771	1.31433e-05	0.000146489
Rbfox2	5371.84	0.196339	0.0450625	-4.35704	1.31832e-05	0.00014685
Gm28592	306.619	-0.42585	0.0977543	4.35633	1.3226e-05	0.000147207
Fam205c	108.268	-0.579736	0.133081	4.35626	1.32306e-05	0.000147207
Gadd45g	473.236	0.392923	0.0902033	-4.35598	1.32475e-05	0.000147311
Gm21992	2100.08	-0.202821	0.0465645	4.3557	1.32641e-05	0.00014741
Akap8l	1014.14	-0.282621	0.0649068	4.35426	1.33517e-05	0.000148213
Amz1	866.089	0.257204	0.0590751	-4.35385	1.33766e-05	0.000148404
Syngap1	5354.33	-0.187589	0.0430955	4.35286	1.34374e-05	0.000148992
Odf2	848.599	-0.274805	0.0631693	4.35028	1.35961e-05	0.000150666
Gadd45a	278.997	-0.396545	0.0911718	4.34943	1.36494e-05	0.00015117
Dhps	552.293	-0.309773	0.0712724	4.34632	1.38438e-05	0.000153235
Cacnb1	1889.37	-0.18941	0.0435831	4.34595	1.38674e-05	0.00015332
Col6a2	176.76	-0.46217	0.106343	4.34603	1.38624e-05	0.00015332
Rab11fip5	2116.2	-0.22615	0.0520524	4.34466	1.39491e-05	0.000154136
Ppp1r14b	445.357	0.341421	0.0785995	-4.34381	1.40033e-05	0.000154646
Arrdc2	163.038	-0.486996	0.112137	4.34286	1.40639e-05	0.000155226
Mex3a	173.851	0.469304	0.108104	-4.34124	1.4168e-05	0.000156285
Knop1	659.841	0.277841	0.0640145	-4.34028	1.42299e-05	0.000156879
Csmd1	1313.85	-0.238871	0.0550606	4.33832	1.43578e-05	0.000158108
mt-Tt	278.989	0.393532	0.0907605	-4.33594	1.45142e-05	0.000159739
Alkbh5	2008.73	-0.224888	0.0518704	4.33557	1.45385e-05	0.000159915
Ap2a2	6723.26	0.155656	0.0359274	-4.33253	1.47409e-05	0.000162049
Gramd2	113.865	-0.570145	0.13166	4.33043	1.48819e-05	0.000163506
Srrt	1456.02	0.232238	0.0536418	-4.32942	1.495e-05	0.000164161
Gnl1	3062.05	-0.201386	0.0465201	4.32902	1.49777e-05	0.000164371
Pgd	950.319	0.264159	0.0610316	-4.32824	1.50308e-05	0.00016486
9530052E02Rik	143.614	0.48724	0.112602	-4.32708	1.51099e-05	0.000165634
Gm18609	214.538	-0.448787	0.103737	4.3262	1.51702e-05	0.000166201
Arf3	18106.5	-0.148544	0.0343566	4.32358	1.53514e-05	0.000168091
S100a10	412.758	0.355935	0.082328	-4.32338	1.53658e-05	0.000168152
Smpd1	1932.43	-0.229375	0.0530713	4.32201	1.54617e-05	0.000169106
Ppm1a	4165.6	-0.154752	0.035809	4.3216	1.54905e-05	0.000169325
Dlg1	2252.67	-0.18237	0.042241	4.31737	1.57899e-05	0.0001725
Bclaf1	2840.92	0.185709	0.0430217	-4.31665	1.58418e-05	0.000172969
4930538E20Rik	329.341	-0.374153	0.0866953	4.31573	1.59078e-05	0.000173591
Setd5	2902.11	-0.183622	0.0425516	4.31528	1.59401e-05	0.000173846
Thy1	6967.44	-0.180889	0.0419485	4.31217	1.61661e-05	0.00017621
Rras	299.766	-0.392318	0.0910201	4.31024	1.63081e-05	0.000177658
Sesn3	4614.76	0.224598	0.0521227	-4.30902	1.63979e-05	0.000178536
Slc38a10	1614.45	0.215113	0.0499674	-4.30507	1.66933e-05	0.000181649
Isoc2b	74.3555	-0.622171	0.144537	4.30459	1.67292e-05	0.000181938
Hcn4	135.229	-0.5974	0.13889	4.30123	1.69853e-05	0.000184618
Nim1k	668.135	0.300789	0.0699336	-4.30107	1.69977e-05	0.000184649
Rorc	157.156	-0.482793	0.112256	4.30084	1.70154e-05	0.000184737
Ypel4	451.246	-0.322828	0.0750742	4.30012	1.70703e-05	0.000185229
Fam168a	7167.19	0.15047	0.0350029	-4.29877	1.71748e-05	0.000186258
Pelp1	634.291	0.28242	0.0657641	-4.29444	1.75135e-05	0.000189825
Ahctf1	918.334	0.255262	0.0594664	-4.29254	1.76642e-05	0.000191351
Galt	379.193	-0.333708	0.0777444	4.29237	1.76774e-05	0.000191386
Deaf1	1553.89	0.236981	0.0552194	-4.29163	1.77364e-05	0.000191809
Eme2	1089.6	0.235742	0.0549306	-4.29164	1.77362e-05	0.000191809
Gm20518	1270.34	0.264317	0.0615919	-4.29142	1.77531e-05	0.000191883
Spryd3	2576.4	-0.178816	0.0416723	4.291	1.7787e-05	0.000192141
Gm45062	631.754	-0.314148	0.0732271	4.29004	1.78638e-05	0.000192863
Rasa3	2005.18	0.186308	0.0434574	-4.28714	1.80986e-05	0.000195289
Uvssa	243.495	-0.411231	0.0959491	4.28593	1.81976e-05	0.000196247
Pla2g5	91.7868	0.606279	0.141467	-4.28567	1.82193e-05	0.000196371
Umps	282.666	0.386168	0.0901145	-4.2853	1.82492e-05	0.000196584
Gapvd1	2263.23	0.178098	0.0415788	-4.28337	1.84085e-05	0.000198189
Mtmr4	1618.18	0.208457	0.0486862	-4.28164	1.85523e-05	0.000199626
Slk	2073.48	0.196588	0.0459382	-4.2794	1.87401e-05	0.000201535
Apaf1	664.769	0.335076	0.0783104	-4.27882	1.87885e-05	0.000201943
Bcl7a	1865.97	0.212116	0.0495874	-4.27762	1.88904e-05	0.000202812
Fzd8	196.391	0.479111	0.112004	-4.27762	1.88901e-05	0.000202812
Snx17	1565.01	0.226905	0.053079	-4.27486	1.91254e-05	0.00020522
Fpgt	573.77	-0.314949	0.0737009	4.27334	1.92566e-05	0.000206513
Slc14a1	1054.51	0.295232	0.0690918	-4.27304	1.92823e-05	0.000206674
Gm29587	304.71	-0.382197	0.0894714	4.27172	1.93972e-05	0.00020779
B4galt5	954.429	0.237259	0.0555789	-4.26888	1.96461e-05	0.000210339
Tspoap1	2063.18	0.217401	0.050931	-4.26854	1.96758e-05	0.000210424
Me2	298.393	0.392261	0.0919508	-4.26599	1.9902e-05	0.000212725
Dcaf8	4767.83	0.155029	0.0363605	-4.26367	2.01096e-05	0.000214825
Dcaf7	6306.82	-0.157953	0.0370536	4.26283	2.01855e-05	0.000215516
Crim1	2425.97	0.197829	0.0464263	-4.26114	2.03384e-05	0.000217029
Snx25	1111.05	0.289533	0.0679637	-4.26011	2.0433e-05	0.000217918
Coro1c	1909.41	0.200817	0.0471467	-4.2594	2.04976e-05	0.000218245
Myh9	1817.69	0.253023	0.0594023	-4.25948	2.04907e-05	0.000218245
Babam2	690.136	-0.299569	0.0703285	4.25956	2.04828e-05	0.000218245
Gm10558	319.893	0.391983	0.0920521	-4.25828	2.0601e-05	0.000219225
Il1r1	147.46	0.488718	0.114795	-4.25731	2.06901e-05	0.000220052
Msi1	705.864	0.282764	0.0664253	-4.25688	2.07302e-05	0.000220235
Pdrg1	535.253	0.315408	0.0740925	-4.25694	2.07239e-05	0.000220235
Tmem164	608.235	0.275834	0.0648026	-4.25653	2.07629e-05	0.000220461
Ctnna2	2215.46	-0.188499	0.0443288	4.25229	2.11596e-05	0.00022455
Txlna	825.895	0.256319	0.0602897	-4.25145	2.12393e-05	0.000225272
Glod4	1537.21	-0.194642	0.0457949	4.25031	2.13477e-05	0.000226298
Tpm3	3249.87	0.164288	0.0386569	-4.24988	2.13881e-05	0.000226601
Erbb4	1873.36	-0.294626	0.0693346	4.24933	2.14413e-05	0.00022704
Prox1	986.27	0.302271	0.0711482	-4.24847	2.15239e-05	0.000227789
Mgat5	2711.25	0.233201	0.0548932	-4.24827	2.15432e-05	0.000227869
Pacs1	1581.43	-0.225476	0.053089	4.24713	2.16523e-05	0.000228875
Mapk4	1238.88	-0.217495	0.0512111	4.24703	2.1662e-05	0.000228875
Paxip1	927.688	0.258064	0.0607974	-4.24466	2.18926e-05	0.000231184
Gna12	2465.23	0.191532	0.0451357	-4.24346	2.20097e-05	0.000232083
Ypel1	831.184	0.289761	0.0682868	-4.2433	2.20258e-05	0.000232083
Rnpc3	207.531	-0.470919	0.110979	4.24332	2.20235e-05	0.000232083
AA388235	50.7145	0.658511	0.155185	-4.24341	2.20153e-05	0.000232083
Zfand5	3777.52	-0.153837	0.0362647	4.24206	2.21482e-05	0.000233245
Epn2	2371.76	0.166757	0.0393129	-4.24179	2.21748e-05	0.000233398
Atp6ap2	4047.2	-0.183259	0.0432077	4.24135	2.22184e-05	0.000233729
Slc25a38	384.049	0.346811	0.0817936	-4.24008	2.23444e-05	0.000234926
Kcne1l	104.404	0.544387	0.128396	-4.23991	2.23612e-05	0.000234975
Celf2	8521.82	0.160023	0.0377431	-4.23978	2.23735e-05	0.000234976
Ttbk1	2576.62	0.191515	0.0451887	-4.23811	2.25407e-05	0.000236603
Tmem121b	961.59	-0.244106	0.0576011	4.23787	2.25652e-05	0.000236732
Hmgxb4	337.27	-0.358504	0.084625	4.23638	2.27154e-05	0.000238179
Dmtn	3517.27	-0.161604	0.0381513	4.23586	2.2768e-05	0.000238601
Rnf5	1160.8	0.231668	0.0547215	-4.23358	2.30001e-05	0.000240902
Garem2	386.432	0.365668	0.0864125	-4.23166	2.31975e-05	0.000242837
Brpf1	598.736	0.27981	0.0661395	-4.2306	2.33064e-05	0.000243845
Vwa5a	926.547	0.249685	0.0590424	-4.22891	2.34829e-05	0.000245425
Lingo3	323.375	-0.396556	0.0937917	4.22805	2.35724e-05	0.000246095
Nudt16	276.876	-0.395313	0.0935085	4.22757	2.36233e-05	0.000246493
Morc2a	1005.4	0.241055	0.0570395	-4.2261	2.37776e-05	0.000247969
Pacrg	325.227	0.359718	0.0851233	-4.22585	2.38041e-05	0.00024811
Camk1g	485.667	-0.358778	0.0849274	4.22453	2.39442e-05	0.000249436
Grsf1	1997.05	-0.21204	0.0502238	4.2219	2.42247e-05	0.000252221
Nfyc	490.693	0.314807	0.0746078	-4.2195	2.44847e-05	0.000254791
Ror1	54.1749	0.664757	0.157627	-4.21729	2.4726e-05	0.000257163
Zfp358	507.812	0.289874	0.0687444	-4.21669	2.47913e-05	0.000257704
Rplp0	5030.4	0.141585	0.03358	-4.21636	2.48276e-05	0.000257942
Ctbs	226.353	-0.460593	0.109275	4.21499	2.49787e-05	0.000259373
Tceal6	598.498	-0.333815	0.0792229	4.21362	2.51307e-05	0.00026081
Ddb1	6742.05	0.147462	0.0350089	-4.21212	2.52987e-05	0.000262413
Npy1r	460.481	-0.332126	0.0788714	4.21098	2.54265e-05	0.000263456
Tcf7l1	165.374	0.455582	0.10824	-4.20901	2.56494e-05	0.000265622
Adamts15	70.5845	-0.65907	0.15661	4.20835	2.57238e-05	0.00026625
Kcng4	62.5909	0.639703	0.152057	-4.20699	2.58794e-05	0.000267717
Dusp3	1942.05	-0.185022	0.0439956	4.20547	2.60541e-05	0.00026938
Repin1	604.931	-0.302621	0.0719722	4.20469	2.61438e-05	0.000270162
Cnrip1	1454.06	-0.240035	0.0571017	4.20364	2.62653e-05	0.000271273
Tomt	280.715	-0.372757	0.0886915	4.20285	2.6358e-05	0.000272084
Rbck1	1064.87	-0.237536	0.0565329	4.20174	2.64876e-05	0.000273276
Zcchc24	2549.17	0.269177	0.0640721	-4.20116	2.65546e-05	0.000273821
Slc25a28	382.978	-0.358468	0.0853405	4.20044	2.66399e-05	0.000274553
Endov	694.963	-0.264318	0.0629451	4.19918	2.67881e-05	0.000275933
Gm47938	177.109	-0.45993	0.109536	4.19892	2.68197e-05	0.000276111
Jpt2	205.766	0.458368	0.109176	-4.19843	2.68772e-05	0.000276556
Fam163b	1718.75	0.25876	0.0616563	-4.19682	2.70693e-05	0.000278384
Cx3cl1	7571.25	-0.159732	0.0380652	4.19626	2.71355e-05	0.000278816
Gm34299	339.646	0.389204	0.0927511	-4.19622	2.71402e-05	0.000278816
Vac14	405.203	0.323629	0.0771744	-4.19348	2.74706e-05	0.00028206
Ppp1r3c	1502.21	-0.48271	0.115171	4.19126	2.77414e-05	0.000284689
Gm44081	255.321	0.416035	0.0992692	-4.19097	2.77759e-05	0.000284891
Ercc5	445.454	-0.359671	0.0858233	4.19082	2.77942e-05	0.000284928
Socs5	1665.88	-0.218937	0.0522621	4.18921	2.79927e-05	0.00028681
Pag1	768.433	0.272511	0.0650731	-4.18777	2.81705e-05	0.000288478
Lzts3	1612	-0.264046	0.0630536	4.18765	2.81863e-05	0.000288487
Arhgef40	700.328	0.311152	0.0743082	-4.18733	2.82261e-05	0.000288741
Ift20	713.931	-0.31258	0.0746541	4.18705	2.82607e-05	0.000288942
Iqgap1	609.762	0.36158	0.0863942	-4.18523	2.84874e-05	0.000291106
U2af2	2338.87	0.168655	0.0403233	-4.18256	2.8825e-05	0.0002944
Fam174b	518.893	0.29049	0.069468	-4.18164	2.89412e-05	0.000295273
Eif3e	1652.08	-0.220784	0.0528067	4.18098	2.90255e-05	0.000295978
Fam184b	110.418	-0.536832	0.128462	4.17891	2.92908e-05	0.000298525
Tmem63b	2525.37	-0.207694	0.0497355	4.17596	2.96726e-05	0.000302097
Gm26648	964.629	-0.252963	0.0605756	4.17599	2.96696e-05	0.000302097
Ndrg2	11245.4	0.138773	0.0332576	-4.17268	3.01037e-05	0.000306324
Ptpn3	683.476	-0.288561	0.069176	4.1714	3.02731e-05	0.000307723
Bbs2	388.152	-0.335599	0.0804607	4.17097	3.03304e-05	0.000308143
Gm49227	4011.28	-0.179263	0.0429921	4.16968	3.05033e-05	0.000309737
Fn1	3272.97	-0.489757	0.117478	4.16893	3.06037e-05	0.000310593
Phax	693.99	0.280703	0.0673829	-4.16578	3.10283e-05	0.000314737
Washc4	1045.09	0.273511	0.0656933	-4.16346	3.13466e-05	0.000317749
Igfbp3	509.755	0.305602	0.0734025	-4.16337	3.13582e-05	0.000317749
Myo5a	9181.29	-0.170497	0.0409583	4.16269	3.14523e-05	0.000318535
Retsat	308.431	-0.354284	0.0851198	4.16218	3.15228e-05	0.000319081
Folh1	231.564	0.409597	0.0984166	-4.16186	3.15661e-05	0.000319352
Scara3	904.538	-0.244757	0.0588261	4.16068	3.173e-05	0.000320842
Mapk14	1708.88	-0.18948	0.0455565	4.15923	3.1932e-05	0.000322716
D930015M05Rik	360.223	-0.399042	0.0959778	4.15765	3.21534e-05	0.000324613
Lrrk1	144.76	0.479772	0.115393	-4.1577	3.21467e-05	0.000324613
Trim3	2214.96	-0.204089	0.0491008	4.15654	3.23105e-05	0.000326028
Trip4	884.563	0.238746	0.0574937	-4.15256	3.28772e-05	0.000331573
Rgs4	3379.81	-0.410756	0.0989318	4.15192	3.29704e-05	0.000332339
Arxes1	308.886	0.351491	0.0846638	-4.15161	3.30144e-05	0.000332609
Camta1	6244.86	0.144276	0.0347582	-4.15085	3.31243e-05	0.000333371
Nck2	874.794	0.250325	0.0603069	-4.15085	3.31246e-05	0.000333371
Slc37a3	1524.27	0.191409	0.0461245	-4.14984	3.32703e-05	0.000334663
Ftsj3	795.006	0.25942	0.0625223	-4.14924	3.33574e-05	0.000335365
A330015K06Rik	226.906	-0.418681	0.100938	4.14791	3.35523e-05	0.000337148
Cd9	2094.79	0.270697	0.0652798	-4.14672	3.37273e-05	0.000338731
Cdh18	261.479	-0.450425	0.108722	4.14291	3.42929e-05	0.000344231
Tead1	945.661	0.301188	0.0727221	-4.14163	3.44848e-05	0.000345977
Itih3	739.735	0.313801	0.075775	-4.14122	3.45458e-05	0.000346409
9330121J05Rik	484.272	0.306158	0.0739343	-4.14095	3.45863e-05	0.000346635
Ly86	418.374	0.397552	0.0960396	-4.13946	3.48117e-05	0.000348713
Gars	2623.36	-0.210728	0.0509203	4.13838	3.49761e-05	0.000350064
Ift81	742.551	-0.24796	0.0599177	4.13834	3.49828e-05	0.000350064
Taf4	288.189	0.365491	0.0884339	-4.13293	3.58174e-05	0.00035823
Sorl1	5017.77	0.214691	0.0519566	-4.13212	3.59427e-05	0.000359297
Septin9	2107.11	0.214003	0.051831	-4.12887	3.64551e-05	0.00036423
Cdk5rap2	690.854	0.30157	0.073047	-4.12845	3.65223e-05	0.000364713
Peli3	457.872	-0.355797	0.086187	4.1282	3.65612e-05	0.000364912
Fam114a1	178.089	-0.431624	0.104602	4.12634	3.68576e-05	0.000367681
Nsmf	9202.57	0.16902	0.0409861	-4.12383	3.72616e-05	0.00037135
Rhobtb1	59.7135	-0.627735	0.152222	4.12382	3.7264e-05	0.00037135
Nes	1845.34	0.304598	0.0739275	-4.12023	3.78497e-05	0.000376409
Fmnl2	1643.23	0.193658	0.0470013	-4.12026	3.78441e-05	0.000376409
Trpc1	1118.56	-0.248441	0.0602959	4.12036	3.7828e-05	0.000376409
Runx1t1	570.887	0.291588	0.0707662	-4.12045	3.78136e-05	0.000376409
Dnajc12	173.161	-0.443588	0.107694	4.11896	3.80585e-05	0.000378291
Cntf	152.085	0.534156	0.129739	-4.11714	3.83596e-05	0.000381088
Cd63	2923.48	0.175327	0.0425918	-4.11645	3.84754e-05	0.000382041
Smarcd1	1580.96	-0.216578	0.0526156	4.11624	3.85111e-05	0.000382199
Mon2	1979.52	0.193613	0.0470451	-4.11547	3.86394e-05	0.000383275
Unc13b	796.95	0.321002	0.0780059	-4.1151	3.87012e-05	0.000383691
Ctbp1	3176.33	0.156276	0.0379865	-4.11398	3.88901e-05	0.000385366
Srl	318.51	-0.359498	0.0873928	4.11359	3.89553e-05	0.000385814
Fam189a2	264.222	0.381248	0.0926848	-4.11338	3.89911e-05	0.00038597
Gm46404	60.5337	-0.62734	0.152547	4.11243	3.91514e-05	0.000387358
H1f4	100.931	0.568641	0.138313	-4.11125	3.93524e-05	0.000389147
Prkag2	1447.11	0.21048	0.0511979	-4.11111	3.93761e-05	0.000389181
Gspt1	1802.55	0.179032	0.0435897	-4.1072	4.00482e-05	0.000395622
Tcf20	2494.8	0.182532	0.0444444	-4.10698	4.00871e-05	0.000395804
Med13l	2145.46	0.21291	0.051843	-4.10682	4.0115e-05	0.000395877
Dock1	966.948	0.252378	0.0614818	-4.10492	4.04451e-05	0.00039893
Gm16156	202.599	-0.423118	0.103118	4.10322	4.07435e-05	0.000401668
Ndufb2	539.404	0.290611	0.0708289	-4.10299	4.0784e-05	0.000401862
Nol6	2107.23	0.174476	0.0425312	-4.10231	4.09053e-05	0.000402851
Csmd2	849.447	0.277832	0.0677399	-4.10145	4.10577e-05	0.000404019
Agbl4	115.559	-0.503833	0.122844	4.1014	4.10658e-05	0.000404019
Ube2w	1186.37	-0.235712	0.0575002	4.09932	4.14358e-05	0.000407037
Usp47	2409.9	0.193414	0.0471838	-4.09916	4.14647e-05	0.000407114
Dip2a	1547.91	0.220626	0.0538261	-4.09887	4.1518e-05	0.00040743
Lmcd1	144.095	0.503853	0.122992	-4.09664	4.19199e-05	0.000411164
Hmox1	805.496	-0.249107	0.0608203	4.0958	4.20721e-05	0.000412448
Fgf2	820.823	-0.24185	0.0590643	4.09469	4.22741e-05	0.000414218
1110032F04Rik	124.662	-0.546481	0.133527	4.09266	4.26444e-05	0.000417634
Scarf2	62.0876	-0.618334	0.15115	4.09086	4.29774e-05	0.000420468
Rapgef4	4294.49	-0.143078	0.0349813	4.09012	4.31156e-05	0.000421179
Med25	1538.56	0.193954	0.0474177	-4.09034	4.3075e-05	0.000421179
Slain1	790.036	-0.244217	0.0597084	4.09017	4.31063e-05	0.000421179
Rasgef1b	369.213	-0.351667	0.0859989	4.08921	4.32847e-05	0.000422617
Itga6	877.251	0.286455	0.0700694	-4.08817	4.34795e-05	0.000424305
Glg1	6487.96	-0.15558	0.0380778	4.08585	4.39152e-05	0.000428339
Sox8	361.68	0.459211	0.112399	-4.08555	4.39725e-05	0.000428682
Zfp36l1	1150.9	-0.232744	0.0569778	4.08482	4.41111e-05	0.000429816
Stxbp1	11903.2	-0.196344	0.0480827	4.08347	4.43689e-05	0.000431892
Rabep1	2686.51	0.175272	0.0429217	-4.08352	4.43579e-05	0.000431892
Gusb	559.652	0.31754	0.0777761	-4.08275	4.45067e-05	0.000433014
Cyp4f16	108.648	0.530412	0.129937	-4.08206	4.46379e-05	0.000434072
1700029J07Rik	79.1312	-0.593517	0.14547	4.07999	4.50368e-05	0.000437731
Grik4	1057.8	0.235477	0.057725	-4.07929	4.51735e-05	0.000438838
Rere	3295.53	0.162533	0.0398466	-4.07897	4.52352e-05	0.000439217
Atg9a	2438.41	-0.171013	0.0419289	4.07864	4.52995e-05	0.000439609
Slc30a4	1417.9	-0.222241	0.0544905	4.07853	4.53212e-05	0.000439609
C130074G19Rik	111.087	-0.522415	0.128099	4.07822	4.53812e-05	0.00043997
Txndc12	681.08	-0.282575	0.0692994	4.0776	4.55031e-05	0.00044093
Shank2	2948.7	-0.200952	0.0493032	4.07585	4.58475e-05	0.000444044
Ruvbl2	666.805	-0.288231	0.0707457	4.07419	4.61751e-05	0.000446993
Gm26644	90.431	0.569263	0.139769	-4.07289	4.64342e-05	0.000449275
Foxj2	740.725	-0.26475	0.0650236	4.0716	4.66908e-05	0.000451305
Stard10	441.584	-0.318518	0.0782285	4.07164	4.66831e-05	0.000451305
Hipk4	540.7	-0.3196	0.0785128	4.07067	4.68781e-05	0.000452889
Abhd18	218.796	-0.407376	0.100124	4.06873	4.72698e-05	0.000456445
Zbtb7b	519.195	-0.305961	0.0752165	4.06773	4.74731e-05	0.000458179
Kcnj2	160.809	-0.483493	0.118977	4.06375	4.82898e-05	0.000465828
Slc16a7	580.201	-0.307449	0.0756761	4.0627	4.85092e-05	0.00046771
Gpr3	79.626	-0.577065	0.142139	4.05985	4.91036e-05	0.000473205
Zmat5	986.513	0.269105	0.06634	-4.05646	4.98219e-05	0.000479887
Gm20481	115.264	-0.537421	0.132504	4.0559	4.99426e-05	0.00048081
Tmem185a	681.371	0.296613	0.0732069	-4.05171	5.08446e-05	0.000489249
Gm26759	315.892	-0.352401	0.0870039	4.0504	5.11293e-05	0.000491743
Tceal7	179.337	-0.460776	0.113772	4.05	5.1217e-05	0.000492341
L3mbtl3	443.083	0.303649	0.074996	-4.04887	5.14666e-05	0.000494354
Syndig1l	247.219	-0.436223	0.107753	4.04835	5.15809e-05	0.000494853
Btbd8	2611.24	-0.183521	0.0453354	4.04807	5.16415e-05	0.000495189
Carmil2	1035.19	-0.226923	0.0560653	4.04748	5.17718e-05	0.000496191
Sp3	1188.29	0.210094	0.0519196	-4.04653	5.19819e-05	0.000497958
Xkr7	54.9789	0.617142	0.15255	-4.0455	5.22112e-05	0.000499906
H2-D1	1841.38	-0.252942	0.0625804	4.04186	5.30283e-05	0.000507226
2410002F23Rik	947.318	0.254784	0.0630761	-4.03931	5.36077e-05	0.000512514
Mef2c	4992.79	-0.213938	0.0529777	4.03826	5.38496e-05	0.000514571
Smarcad1	670.285	0.267836	0.0663306	-4.0379	5.39328e-05	0.000515112
Pmm2	258.257	0.388797	0.0962994	-4.03737	5.40526e-05	0.000515746
Tuba8	139.797	0.472586	0.11705	-4.03748	5.40287e-05	0.000515746
Rdm1	75.0203	-0.571103	0.141542	4.03485	5.46362e-05	0.000521055
Ccdc167	1275.12	0.209116	0.0518301	-4.03464	5.46869e-05	0.000521282
3300002P13Rik	797.353	-0.306641	0.0760256	4.03338	5.49791e-05	0.000523809
Camk2g	3714.73	-0.144409	0.0358129	4.03231	5.5231e-05	0.000525949
Nptx2	723.324	0.588546	0.145975	-4.03184	5.53409e-05	0.000526735
Kif5c	19907.5	-0.144604	0.0358682	4.03155	5.5411e-05	0.000527143
Dclk3	242.897	0.432705	0.107335	-4.03135	5.54582e-05	0.000527331
Canx	8491.12	-0.135416	0.0336014	4.03008	5.57581e-05	0.000529922
Cdc25b	184.098	-0.429488	0.10659	4.02936	5.59301e-05	0.000531294
Gm28035	1853.07	-0.182837	0.045384	4.02867	5.60943e-05	0.000532592
Cdk12	574.287	0.270942	0.0672572	-4.02845	5.61451e-05	0.000532813
Klhl24	2214.18	0.224208	0.055693	-4.02578	5.67867e-05	0.000538539
Nfyb	890.075	0.226908	0.0563646	-4.02571	5.68043e-05	0.000538539
Dock4	3842.02	0.175969	0.0437141	-4.02546	5.68644e-05	0.000538578
Wwp1	903.626	-0.229756	0.0570745	4.02555	5.68433e-05	0.000538578
Arvcf	845.822	0.245692	0.0610499	-4.02444	5.71102e-05	0.000540642
Twf1	1405.76	0.220911	0.0548954	-4.02421	5.71679e-05	0.000540923
Ube2k	2753.51	0.160855	0.0399775	-4.02363	5.73085e-05	0.000541987
Il6ra	325.577	0.351625	0.0873954	-4.02338	5.73685e-05	0.000542288
Rasl10b	3470.84	0.165774	0.0412182	-4.02187	5.77369e-05	0.000545504
B9d2	168.395	0.458575	0.114045	-4.021	5.79519e-05	0.000547267
Armcx1	1179.96	-0.230808	0.0574243	4.01935	5.83588e-05	0.00055084
Ift22	716.06	0.266716	0.0663603	-4.01921	5.83926e-05	0.00055089
Pcdhb6	57.8868	0.609251	0.151594	-4.01895	5.84578e-05	0.000551235
Ccdc40	80.6184	0.55918	0.13919	-4.01738	5.8849e-05	0.000554652
Fam160a2	1613.65	-0.219847	0.0547275	4.01713	5.89124e-05	0.000554979
Lmo7	1523.97	-0.205865	0.0512627	4.01588	5.92244e-05	0.000557646
Grm8	121.125	-0.50754	0.126394	4.01553	5.93123e-05	0.000558201
Pla2g6	307.724	-0.354001	0.0881844	4.01433	5.96144e-05	0.00056077
Ppp2ca	7779.1	-0.130901	0.0326186	4.01308	5.99327e-05	0.000563367
B4galt6	3516.51	-0.164757	0.0410599	4.01259	6.00551e-05	0.000564014
Kcnn1	275.89	-0.371373	0.0925538	4.01251	6.00761e-05	0.000564014
B230219D22Rik	2752.17	0.158481	0.0395034	-4.01182	6.02516e-05	0.000565386
Ank2	13332.4	0.173158	0.0431645	-4.01158	6.03135e-05	0.000565692
Pkig	745.913	-0.241574	0.0602284	4.01097	6.04696e-05	0.00056688
Rnf112	3277.09	0.191503	0.0477516	-4.0104	6.0617e-05	0.000567986
Slc39a14	874.628	-0.23839	0.0594494	4.00997	6.07271e-05	0.000568742
Gm3365	60.8481	-0.602132	0.15017	4.00967	6.08025e-05	0.000569171
[truncated: 12,710 more rows]
