# Supplementary material for: Transcriptomic and de novo proteomic analyses of organotypic entorhino-hippocampal tissue cultures reveal changes in metabolic and signaling regulators in TTX-induced synaptic plasticity
Source: Mol Brain. 2024 Nov 7;17:78. doi: 10.1186/s13041-024-01153-y (PMC11542228; doi:10.1186/s13041-024-01153-y)
Supplement: Supplementary file 3 — Supplementary Material 3 [file 13041_2024_1153_MOESM3_ESM.xlsx]

## Sheet: Tabelle1
1.1 TTX/CON	1.2 TTX/CON	2.1 TTX/CON	2.2 TTX/CON	3.1 TTX/CON	3.2 TTX/CON	T-test Significant	minus_log10_pvalue	T-test q-value	T-test Difference	log2_FoldChange	Majority protein IDs	Protein names	Gene
-0.36087	-0.346995	-0.400101	-0.458406	-0.336283	-0.404878	+	5.30666	0.00821525	-0.384589	-0.384589	P00493	Hypoxanthine-guanine phosphoribosyltransferase	Hprt1
-0.294312	-0.220833	-0.244644	-0.347105	-0.215368	-0.285161	+	4.3149	0.00821525	-0.267904	-0.267904	P06745	Glucose-6-phosphate isomerase	Gpi
-0.425459	-0.359842	-0.556895	-0.485014	-0.515107	-0.357714	+	4.37326	0.00821525	-0.450005	-0.450005	P08414	Calcium/calmodulin-dependent protein kinase type IV	Camk4
-0.323082	-0.211364	-0.27453	-0.357437	-0.305329	-0.246515	+	4.35153	0.00821525	-0.286376	-0.286376	P12849	cAMP-dependent protein kinase type I-beta regulatory subunit	Prkar1b
-0.204266	-0.179286	-0.215741	-0.177506	-0.142087	-0.19803	+	4.94762	0.00821525	-0.186153	-0.186153	P17182	Alpha-enolase	Eno1
-0.151729	-0.106731	-0.127369	-0.152949	-0.0941009	-0.125337	+	4.33976	0.00821525	-0.126369	-0.126369	P52480	Pyruvate kinase PKM	Pkm
-0.307079	-0.383774	-0.355693	-0.495369	-0.341872	-0.353358	+	4.48526	0.00821525	-0.372858	-0.372858	P62761	Visinin-like protein 1	Vsnl1
-1.31754	-1.34688	-1.35502	-1.52633	-0.96916	-1.60056	+	4.64011	0.00821525	-1.35258	-1.35258	Q0VGU4		Vgf
0.406962	0.432318	0.450301	0.555031	0.44839	0.321004	+	4.49221	0.00821525	0.435668	0.435668	Q812A2	SLIT-ROBO Rho GTPase-activating protein 3	Srgap3
0.619581	0.56988	0.392933	0.486869	0.458029	0.425996	+	4.45845	0.00821525	0.492215	0.492215	Q9CX80	Cytoglobin	Cygb
-0.238787	-0.26304	-0.230203	-0.156901	-0.232415	-0.187428	+	4.44666	0.00821525	-0.218129	-0.218129	Q9QYF9	Protein NDRG3	Ndrg3
0.380221	0.378734	0.297218	0.274888	0.332807	0.213254	+	4.12428	0.0116802	0.312854	0.312854	Q8CI94	Glycogen phosphorylase	Pygb
0.273919	0.233397	0.299152	0.154194	0.273954	0.226878	+	4.07196	0.0119217	0.243582	0.243582	O08547	Vesicle-trafficking protein SEC22b	Sec22b
-0.367259	-0.407899	-0.473215	-0.612196	-0.367147	-0.532449	+	4.04845	0.0119217	-0.460028	-0.460028	O35684	Neuroserpin	Serpini1
0.148113	0.0939657	0.102109	0.121546	0.146531	0.0768327	+	3.70549	0.0180246	0.11485	0.11485	P08752	Guanine nucleotide-binding protein G(i) subunit alpha-2	Gnai2
-0.125783	-0.21103	-0.269033	-0.245643	-0.16954	-0.232701	+	3.69833	0.0180246	-0.208955	-0.208955	P17751	Triosephosphate isomerase	Tpi1
-0.300182	-0.430995	-0.357158	-0.605815	-0.440102	-0.445716	+	3.80636	0.0180246	-0.429995	-0.429995	P63318	Protein kinase C gamma type	Prkcg
-0.300768	-0.250474	-0.306845	-0.387053	-0.250355	-0.178829	+	3.71368	0.0180246	-0.279054	-0.279054	Q5U430	E3 ubiquitin-protein ligase UBR3	Ubr3
-0.324119	-0.266889	-0.459012	-0.547067	-0.449852	-0.366764	+	3.69283	0.0180246	-0.402284	-0.402284	Q91ZZ3	Beta-synuclein	Sncb
-0.105008	-0.156273	-0.165172	-0.158059	-0.0812032	-0.146451	+	3.70795	0.0180246	-0.135361	-0.135361	Q9CWZ7	Gamma-soluble NSF attachment protein	Napg
-0.305795	NaN	-0.301002	-0.290798	-0.196481	-0.280843	+	3.78233	0.0180246	-0.274984	-0.274984	Q9QZ88	Vacuolar protein sorting-associated protein 29	Vps29
0.150241	0.213378	0.11196	0.152897	0.226881	0.219091	+	3.62005	0.0194596	0.179075	0.179075	P04925	Major prion protein	Prnp
0.151106	0.109695	0.137997	0.114367	0.134461	0.0635029	+	3.62824	0.0194596	0.118521	0.118521	P61164	Alpha-centractin	Actr1a
-0.176323	-0.268087	-0.354791	-0.381254	-0.348686	-0.247114	+	3.59649	0.0196884	-0.296042	-0.296042	P28663	Beta-soluble NSF attachment protein	Napb
-0.33674	-0.658902	-0.627607	-0.458901	-0.363003	-0.537613	+	3.56601	0.020275	-0.497128	-0.497128	Q8JZK9	Hydroxymethylglutaryl-CoA synthase	Hmgcs1
-0.341416	-0.314822	-0.220206	-0.17829	-0.224164	-0.177768	+	3.44432	0.0257998	-0.242778	-0.242778	P06151	L-lactate dehydrogenase A chain	Ldha
0.461541	0.556797	0.366634	0.370722	0.383981	0.207893	+	3.37653	0.0287811	0.391261	0.391261	Q61753	D-3-phosphoglycerate dehydrogenase	Phgdh
-0.167486	-0.31973	-0.227002	-0.278846	-0.138814	-0.223492	+	3.36465	0.0287811	-0.225895	-0.225895	Q9DBJ1	Phosphoglycerate mutase 1	Pgam1
-0.344942	-0.514759	-0.568616	-0.405509	-0.380951	NaN	+	3.32755	0.0302665	-0.442955	-0.442955	Q99JH7	Calsyntenin-3	Clstn3
-0.102725	-0.166746	-0.204642	-0.221438	-0.196355	-0.0944181	+	3.16327	0.0334772	-0.164387	-0.164387	O08599	Syntaxin-binding protein 1	Stxbp1
-0.282143	-0.195253	-0.137766	-0.361268	-0.319271	-0.242533	+	3.21865	0.0334772	-0.256372	-0.256372	O35405	Phospholipase D3	Pld3
0.346738	0.257011	0.225784	0.127105	0.319712	0.186501	+	3.11306	0.0334772	0.243808	0.243808	P26443	Glutamate dehydrogenase 1	Glud1
-0.432425	-0.341482	-0.722116	-0.855614	-0.804549	-0.549747	+	3.10845	0.0334772	-0.617656	-0.617656	P48318	Glutamate decarboxylase 1	Gad1
-0.189793	-0.172913	NaN	-0.230381	-0.117163	-0.213905	+	3.15371	0.0334772	-0.184831	-0.184831	P98084	Amyloid beta A4 precursor protein-binding family A member 2	Apba2
-0.24732	-0.239992	-0.252537	-0.497323	-0.387252	-0.279179	+	3.17376	0.0334772	-0.317267	-0.317267	Q5U4C1	G-protein coupled receptor-associated sorting protein 1	Gprasp1
-0.0713507	-0.113645	-0.153805	-0.169144	-0.0882773	-0.0932018	+	3.10831	0.0334772	-0.114904	-0.114904	Q61699	Heat shock protein 105 kDa	Hsph1
0.344245	0.186501	0.193915	0.23352	0.141398	0.2806	+	3.23355	0.0334772	0.23003	0.23003	Q7TSY6	CUGBP Elav-like family member 4	Celf4
0.496265	0.529471	0.336409	0.37128	0.266472	0.212009	+	3.10027	0.0334772	0.368651	0.368651	Q8C0M9	Isoaspartyl peptidase/L-asparaginase;Isoaspartyl peptidase/L-asparaginase alpha chain;Isoaspartyl peptidase/L-asparaginase beta chain	Asrgl1
0.23703	0.171207	0.194873	0.255078	0.149841	0.095587	+	3.22894	0.0334772	0.183936	0.183936	Q8VCW8	Acyl-CoA synthetase family member 2	Acss2
0.287483	0.418784	0.16809	0.18612	0.328815	0.367595	+	3.09203	0.0334772	0.292815	0.292815	Q99ME2	WD repeat-containing protein 6	Wdr6
-0.0835197	-0.216988	-0.164529	-0.185359	-0.131589	-0.10431	+	3.0834	0.0334772	-0.147716	-0.147716	Q99P72	Reticulon-4	Rtn4
0.249016	0.180912	0.130887	0.148479	0.0961287	0.138945	+	3.13077	0.0334772	0.157395	0.157395	Q9CQI3	Glia maturation factor beta	Gmfb
-0.370499	-0.769822	-0.883699	-0.617941	-0.84318	-0.425191	+	3.13524	0.0334772	-0.651722	-0.651722	Q9CYT6	Adenylyl cyclase-associated protein 2	Cap2
-0.185486	-0.247765	-0.354452	-0.231464	-0.198117	-0.133258	+	3.13984	0.0334772	-0.22509	-0.22509	Q9DBR3	Armadillo repeat-containing protein 8	Armc8
-0.201006	-0.163316	-0.293841	-0.411944	-0.244156	-0.263023	+	3.1651	0.0334772	-0.262881	-0.262881	Q9QXJ1	Amyloid beta A4 precursor protein-binding family B member 1	Apbb1
-0.237686	-0.569436	-0.410992	-0.491571	-0.278223	-0.459754	+	3.26169	0.0334772	-0.407944	-0.407944	Q9Z2Q6	Septin-5	Sept5
0.263213	0.168385	0.253945	0.147567	0.274861	0.106884	+	3.04604	0.0357086	0.202476	0.202476	Q9CQF9	Prenylcysteine oxidase	Pcyox1
-0.499068	-0.395511	-0.78115	-0.507931	-0.569588	-0.249256	+	3.00936	0.0367311	-0.500417	-0.500417	P48320	Glutamate decarboxylase 2	Gad2
-0.167743	-0.361954	-0.152248	-0.369744	-0.373732	-0.312258	+	3.00691	0.0367311	-0.289613	-0.289613	P60879	Synaptosomal-associated protein 25	Snap25
0.130871	0.0666747	0.107974	0.121679	0.0802862	0.0478175	+	3.01301	0.0367311	0.0925504	0.0925504	P62962	Profilin-1	Pfn1
-0.0533895	-0.190668	-0.17479	-0.190207	-0.147567	-0.226578	+	2.95109	0.0401622	-0.163866	-0.163866	O55131	Septin-7	Sept7
-0.515813	-0.459754	-0.321697	-0.241287	-0.319849	-0.192282	+	2.95726	0.0401622	-0.341781	-0.341781	Q8BJI1	Sodium-dependent neutral amino acid transporter SLC6A17	Slc6a17
-0.176195	-0.253223	-0.174279	-0.129844	-0.110363	-0.0948494	+	2.93015	0.0405854	-0.156459	-0.156459	Q7TN29	Stromal membrane-associated protein 2	Smap2
-0.239642	-0.137442	-0.129613	-0.0741828	-0.146134	-0.141764	+	2.93187	0.0405854	-0.144796	-0.144796	Q9DBC7	cAMP-dependent protein kinase type I-alpha regulatory subunit;cAMP-dependent protein kinase type I-alpha regulatory subunit	Prkara1
-0.323082	-0.209261	-0.176706	-0.186426	-0.122871	-0.137108	+	2.92093	0.0407019	-0.192576	-0.192576	P09411	Phosphoglycerate kinase 1	Pgk1
-0.139731	-0.10883	-0.0592169	-0.0928478	-0.0553346	-0.0684682	+	2.89349	0.0421111	-0.0874048	-0.0874048	O70194	Eukaryotic translation initiation factor 3 subunit D	Eif3d
0.122428	0.0930192	0.173889	0.157949	0.0671073	0.0772429	+	2.87657	0.0421111	0.115273	0.115273	Q61425	Hydroxyacyl-coenzyme A dehydrogenase	Hadh
-0.126973	-0.267462	-0.164529	-0.106063	-0.161436	-0.266125	+	2.87566	0.0421111	-0.182098	-0.182098	Q61831	Mitogen-activated protein kinase 10	Mapk10
-0.125916	-0.371068	-0.393197	-0.370173	-0.202386	-0.260359	+	2.88184	0.0421111	-0.287183	-0.287183	Q9JLM8	Serine/threonine-protein kinase DCLK1	Dclk1
-0.422341	-0.436803	-0.708143	-0.614779	-0.295841	-0.876096	+	2.86042	0.0428883	-0.559	-0.559	P53798	Squalene synthase	Fdft1
-0.0863761	-0.126801	-0.154972	-0.189006	-0.254594	-0.119495	+	2.84908	0.0433015	-0.155207	-0.155207	Q91Y86	Mitogen-activated protein kinase 8	Mapk8
-0.0697021	-0.111181	-0.234133	-0.184261	-0.167229	-0.122743	+	2.79286	0.0469755	-0.148208	-0.148208	Q810U4	Neuronal cell adhesion molecule	Nrcam
-0.0657101	-0.145589	-0.192321	-0.0861092	-0.161823	-0.0960979	+	2.79316	0.0469755	-0.124608	-0.124608	Q9DBG3	AP-2 complex subunit beta	Ap2b1
0.0696638	0.160404	0.213705	0.131326	0.089559	0.190046	+	2.79476	0.0469755	0.142451	0.142451	Q9JHU4	Cytoplasmic dynein 1 heavy chain 1	Dync1h1
-0.0607391	-0.144712	-0.231924	-0.259599	-0.164271	-0.217105	+	2.76285	0.0485477	-0.179725	-0.179725	P61264	Syntaxin-1B	Stx1b
-0.0866479	-0.311614	-0.174023	-0.338196	-0.22132	-0.293907	+	2.75867	0.0485477	-0.237618	-0.237618	Q8CCT4	Transcription elongation factor A protein-like 5	Tceal5
0.121016	0.0625362	0.228943	0.153676	0.223728	0.217231	+	2.76323	0.0485477	0.167855	0.167855	Q9Z0E0	Neurochondrin	Ncdn
-0.155231	-0.290092	-0.174151	-0.448902	-0.215989	-0.297555	+	2.72912	0.049748	-0.263653	-0.263653	P63046	Sulfotransferase 4A1	Sult4a1
-0.608904	-0.608342	-0.126048	-0.395853	-0.464145	-0.409393	+	2.72904	0.049748	-0.435448	-0.435448	Q03517	Secretogranin-2;Secretoneurin;Manserin	Scg2
-0.0713507	-0.125258	-0.0997664	-0.226561	-0.148739	-0.200399	+	2.73429	0.049748	-0.145346	-0.145346	Q6P1D5	Seizure 6-like protein	Sez6l
-0.960067	-0.738361	-0.843984	-0.63245	-0.654711	-0.166292	+	2.72135	0.0499237	-0.665977	-0.665977	Q62351	Transferrin receptor protein 1	Tfrc
-0.0483758	-0.183327	-0.152248	-0.236096	-0.147697	-0.128756		2.69762	0.0519945	-0.149417	-0.149417	P55821	Stathmin-2	Stmn2
-0.316262	-0.233566	-0.102053	-0.316582	-0.167358	-0.150801		2.69058	0.052121	-0.214437	-0.214437	P12023	Amyloid beta A4 protein;N-APP;Soluble APP-alpha;Soluble APP-beta;C99;Beta-amyloid protein 42;Beta-amyloid protein 40;C83;P3(42);P3(40);C80;Gamma-secretase C-terminal fragment 59;Gamma-secretase C-terminal fragment 57;Gamma-secretase C-terminal fragment 50;C31	App
-0.0663992	-0.143166	-0.0899048	-0.215781	-0.165944	-0.22334		2.65224	0.0561613	-0.150756	-0.150756	P34884	Macrophage migration inhibitory factor	Mif
0.348078	0.201885	0.165823	0.328147	0.556415	0.448267		2.62996	0.0583301	0.341436	0.341436	Q9DB41	Mitochondrial glutamate carrier 2	Slc25a18
0.144473	0.519341	0.234975	0.229588	0.375852	0.342555		2.62143	0.0586603	0.307797	0.307797	Q3THK7	GMP synthase [glutamine-hydrolyzing]	Gmps
0.325485	0.161565	0.0834164	0.184725	0.260809	0.160662		2.61608	0.0586603	0.19611	0.19611	Q9QYG0	Protein NDRG2	Ndrg2
-0.0729976	-0.592897	-0.551098	-0.443693	-0.631151	-0.58801		2.60544	0.0586806	-0.479974	-0.479974	Q4KMM3	Oxidation resistance protein 1	Oxr1
0.0968538	0.31034	0.206545	0.109294	0.193057	0.153676		2.59933	0.0586806	0.178294	0.178294	Q810U3	Neurofascin	Nfasc
-0.210514	-0.308555	NaN	-0.312957	-0.186247	-0.139474		2.60025	0.0586806	-0.231549	-0.231549	Q8C181;Q9JKP5	Muscleblind-like protein 2;Muscleblind-like protein 1	Mbnl2;Mbnl1
0.0952963	0.175684	0.367211	0.260387	0.188858	0.170181		2.56513	0.0627045	0.209603	0.209603	Q9QVP9	Protein-tyrosine kinase 2-beta	Ptk2b
-0.0432045	-0.205763	-0.255682	-0.223458	-0.154583	-0.133163		2.54247	0.0629542	-0.169309	-0.169309	P14152	Malate dehydrogenase	0
0.0636805	0.0963968	0.0680598	0.010923	0.0763107	0.0875986		2.55387	0.0629542	0.0671616	0.0671616	Q61553	Fascin	Fscn1
NaN	NaN	0.192629	0.197488	0.282702	0.179129		2.54384	0.0629542	0.212987	0.212987	Q8K4Z3	NAD(P)H-hydrate epimerase	Apoa1bp
0.0231525	0.124593	0.149297	0.11063	0.0754288	0.13014		2.55013	0.0629542	0.102207	0.102207	Q9CZU6	Citrate synthase	0
-0.212009	-0.181869	-0.360758	-0.0578421	-0.259785	-0.264495		2.52993	0.0633091	-0.222793	-0.222793	Q61696;P17879	Heat shock 70 kDa protein 1A;Heat shock 70 kDa protein 1B	Hspa1a;Hspa1b
0.0724979	0.0797024	0.033289	0.146786	0.134018	0.139077		2.53005	0.0633091	0.100895	0.100895	Q9D964	Glycine amidinotransferase	0
0.197203	0.133432	0.0394439	0.151859	0.0900503	0.10165		2.51085	0.0642591	0.11894	0.11894	P24369	Peptidyl-prolyl cis-trans isomerase B	Ppib
0.0351061	0.278342	0.18751	0.274172	0.180708	0.198494		2.50841	0.0642591	0.192389	0.192389	Q7TPD0	Integrator complex subunit 3	Ints3
-0.517326	-0.810435	-0.340733	-0.603271	-0.158983	-0.493175		2.51687	0.0642591	-0.48732	-0.48732	Q8CHT1	Ephexin-1	Ngef
-0.100574	-0.131961	-0.0361869	-0.0723614	-0.176067	-0.112116		2.50394	0.0642591	-0.104878	-0.104878	Q9R1Q9	V-type proton ATPase subunit S1	Atp6ap1
0.0849152	0.210638	0.213303	0.139731	0.36316	0.198243		2.48856	0.0651659	0.201665	0.201665	O35343	Importin subunit alpha-3	Kpna4
-0.553459	-0.23783	-0.630219	NaN	-0.423955	-0.354077		2.48841	0.0651659	-0.439908	-0.439908	Q5PR73	GTP-binding protein Di-Ras2	Diras2
0.0726041	0.130536	0.0311204	0.0539454	0.0799507	0.0619835		2.47925	0.0652618	0.07169	0.07169	Q8VEH3	ADP-ribosylation factor-like protein 8A	Arl8a
-0.040682	-0.265952	-0.332393	-0.273221	-0.326997	-0.181362		2.47853	0.0652618	-0.236768	-0.236768	Q91XL9	Oxysterol-binding protein-related protein 1	Osbpl1a
0.744922	0.367595	0.609244	0.418244	0.326498	0.170951		2.46785	0.0661902	0.439576	0.439576	P51880	Fatty acid-binding protein	0
0.374486	NaN	0.266316	0.23634	0.383906	NaN		2.4533	0.0677392	0.315262	0.315262	Q64105	Sepiapterin reductase	Spr
-0.0612924	-0.131677	-0.205893	-0.217424	-0.0703893	-0.210279		2.42116	0.0710538	-0.149492	-0.149492	P05064	Fructose-bisphosphate aldolase A	Aldoa
-0.0586628	-0.122664	-0.275126	-0.246806	-0.201383	-0.126896		2.41501	0.0710538	-0.171923	-0.171923	P35279	Ras-related protein Rab-6A	Rab6a
0.0376657	0.0396999	0.0484271	0.0772429	0.0709059	0.0143553		2.415	0.0710538	0.0480495	0.0480495	Q8BG05	Heterogeneous nuclear ribonucleoprotein A3	Hnrnpa3
-0.0446039	-0.316564	-0.333424	-0.384038	-0.233029	-0.203585		2.41873	0.0710538	-0.252541	-0.252541	Q99K51	Plastin-3	Pls3
-0.255199	-0.416885	-0.373843	-0.15319	-0.0829751	-0.362863		2.39163	0.0724175	-0.274159	-0.274159	O35526	Syntaxin-1A	Stx1a
-0.792439	-0.503139	-0.93191	-0.901958	NaN	NaN		2.38988	0.0724175	-0.782361	-0.782361	Q8R071	Inositol-trisphosphate 3-kinase A	Itpka
-0.286408	-0.263819	-0.181421	-0.105101	-0.110898	-0.0950035		2.39991	0.0724175	-0.173775	-0.173775	Q8VDN2	Sodium/potassium-transporting ATPase subunit alpha-1	Atp1a1
0.256321	0.269871	0.425889	0.242694	0.293041	0.040121		2.39419	0.0724175	0.254656	0.254656	Q99K85	Phosphoserine aminotransferase	Psat1
-0.0433446	-0.262365	-0.389897	-0.300519	-0.211012	-0.396441		2.38191	0.0730621	-0.267263	-0.267263	P12960	Contactin-1	Cntn1
0.140555	0.135141	0.0951576	0.0601858	0.0695881	0.0298416		2.37202	0.0740471	0.0884115	0.0884115	P63328	Serine/threonine-protein phosphatase 2B catalytic subunit alpha isoform	Ppp3ca
-0.0447438	NaN	-0.0894982	-0.0465485	-0.0738202	-0.109919		2.36365	0.0747882	-0.072906	-0.072906	Q8JZU2	Tricarboxylate transport protein	0
-0.0603242	-0.155823	-0.0949116	-0.125321	-0.182947	-0.041046		2.3511	0.0755822	-0.110062	-0.110062	P17426	AP-2 complex subunit alpha-1	Ap2a1
0.0983202	0.149129	0.126155	0.128029	0.100561	0.00561564		2.35196	0.0755822	0.101302	0.101302	Q9DAW9	Calponin-3	Cnn3
0.270852	0.336626	0.201891	0.248656	0.443948	0.0536674		2.32853	0.0788968	0.259274	0.259274	Q99JY8	Lipid phosphate phosphohydrolase 3	Ppap2b
NaN	0.50782	0.335481	NaN	0.276625	0.354791		2.30599	0.0803537	0.368679	0.368679	E9Q8I9	Protein furry homolog	Fry
0.174801	0.187768	0.266646	0.057277	0.323209	0.110497		2.26525	0.0803537	0.186699	0.186699	P23818	Glutamate receptor 1	Gria1
0.0872888	0.0942361	0.0979959	0.191563	0.102125	0.0285691		2.27086	0.0803537	0.100296	0.100296	P26231	Catenin alpha-1	Ctnna1
-0.0186342	-0.108596	-0.138945	-0.0982275	-0.118758	-0.197881		2.29627	0.0803537	-0.113507	-0.113507	P46638	Ras-related protein Rab-11B	Rab11b
-0.247806	-0.256666	-0.0319598	-0.415018	-0.198871	-0.27645		2.2674	0.0803537	-0.237795	-0.237795	P61082	NEDD8-conjugating enzyme Ubc12	Ube2m
0.161637	0.148609	0.111726	0.0931545	0.206645	0.0206267		2.27939	0.0803537	0.123733	0.123733	P63017	Heat shock cognate 71 kDa protein	Hspa8
0.188134	0.134878	0.111165	0.0427844	0.0585481	0.0825664		2.27658	0.0803537	0.103013	0.103013	P63085	Mitogen-activated protein kinase 1	Mapk1
0.26708	0.161178	0.238885	0.146264	0.304469	0.0287106		2.26191	0.0803537	0.191098	0.191098	Q04447	Creatine kinase B-type	Ckb
0.00358228	0.15069	0.143692	0.149389	0.208311	0.120883		2.25532	0.0803537	0.129424	0.129424	Q07076	Annexin A7	Anxa7
-0.0851526	-0.0544372	-0.0186342	-0.104341	-0.102188	-0.148369		2.26452	0.0803537	-0.0855202	-0.0855202	Q3UYV9	Nuclear cap-binding protein subunit 1	Ncbp1
-0.0779266	-0.0849457	-0.0780633	-0.0944797	-0.0783365	0.00245056		2.29083	0.0803537	-0.0685502	-0.0685502	Q76MZ3	Serine/threonine-protein phosphatase 2A 65 kDa regulatory subunit A alpha isoform	Ppp2r1a
-0.152118	-0.345858	-0.216982	-0.180724	-0.0812032	-0.105225		2.25569	0.0803537	-0.180352	-0.180352	Q8BHZ0	Protein FAM49A	Fam49a
NaN	-0.412078	-0.298658	NaN	-0.233397	-0.435905		2.26215	0.0803537	-0.34501	-0.34501	Q8BIW1	Protein prune homolog	Prune
-0.226262	-0.246652	-0.462995	-0.099649	-0.15782	-0.220749		2.25794	0.0803537	-0.235688	-0.235688	Q8VCD6	Receptor expression-enhancing protein 2	Reep2
-0.0697021	-0.120592	-0.0384361	-0.0887916	-0.0434844	-0.149905		2.2941	0.0803537	-0.0851519	-0.0851519	Q91WC3	Long-chain-fatty-acid--CoA ligase 6	Acsl6
0.0779392	0.135272	0.0995872	0.100305	0.00434902	0.122474		2.29063	0.0803537	0.0899878	0.0899878	Q91YE6	Importin-9	Ipo9
-0.0382958	-0.136902	-0.155361	-0.0485614	-0.090447	-0.169339		2.26516	0.0803537	-0.106484	-0.106484	Q9D8Y0	EF-hand domain-containing protein D2	Efhd2
0.0795237	0.324695	0.129134	0.178874	0.111196	0.261711		2.26034	0.0803537	0.180856	0.180856	Q9EQQ9	Protein O-GlcNAcase	Mgea5
-0.026021	-0.255615	-0.203013	-0.127305	-0.187768	-0.300217		2.24252	0.0821208	-0.183323	-0.183323	Q9Z218	Dipeptidyl aminopeptidase-like protein 6	Dpp6
-0.222063	-0.173987	-0.36793	-0.396783	-0.0825664	-0.156531		2.23431	0.082419	-0.23331	-0.23331	B9EHT4	CAP-Gly domain-containing linker protein 3	Clip3
-0.23634	-0.393558	-0.351402	-0.286163	-0.127105	-0.0605327		2.23721	0.082419	-0.242517	-0.242517	O55091	Protein IMPACT	Impact
-0.201383	-0.0264843	-0.117961	-0.0721491	-0.127501	-0.112833		2.22995	0.0826255	-0.109719	-0.109719	Q9CRD0	OCIA domain-containing protein 1	Ociad1
0.330774	0.302641	0.248845	0.0893625	0.280615	0.0546401		2.22385	0.0831689	0.217813	0.217813	Q8BH95	Enoyl-CoA hydratase	0
-0.0578315	-0.585583	-0.767401	-0.511423	-0.394185	-0.361305		2.217	0.0838638	-0.446288	-0.446288	O54983	Ketimine reductase mu-crystallin	Crym
0.134366	0.158854	0.248982	0.242816	0.306145	0.0261627		2.20791	0.0844117	0.186221	0.186221	P29758	Ornithine aminotransferase	0
0.294615	0.0723116	0.315612	0.139601	0.132167	0.358284		2.20779	0.0844117	0.218765	0.218765	P97427	Dihydropyrimidinase-related protein 1	Crmp1
1.04368	0.438612	0.671623	0.451752	0.736677	0.123534		2.19682	0.0859428	0.577646	0.577646	Q9Z0J4	Nitric oxide synthase	0
NaN	NaN	-0.307545	-0.324889	-0.519944	-0.295464		2.19208	0.0862608	-0.361961	-0.361961	Q8C437	PEX5-related protein	Pex5l
0.173661	0.109829	0.128913	0.273337	0.19626	0.0291349		2.18352	0.0867304	0.151856	0.151856	P20917	Myelin-associated glycoprotein	Mag
0.150321	0.193583	0.160186	0.000288558	0.257407	0.171975		2.18475	0.0867304	0.155627	0.155627	Q9JHR7	Insulin-degrading enzyme	Ide
0.415634	0.335712	0.0498302	0.1153	0.312742	0.343351		2.16778	0.0875712	0.262095	0.262095	Q2PFD7	PH and SEC7 domain-containing protein 3	Psd3
0.060954	0.0132121	0.0776955	0.065848	0.0418626	0.115433		2.17626	0.0875712	0.0625008	0.0625008	Q7TMK9	Heterogeneous nuclear ribonucleoprotein Q	Syncrip
-0.0274371	-0.577509	-0.604641	-0.517193	-0.271067	-0.663877		2.16594	0.0875712	-0.443621	-0.443621	Q920E5	Farnesyl pyrophosphate synthase	Fdps
0.190075	0.0479571	0.0799354	0.211511	0.249925	0.101784		2.16597	0.0875712	0.146865	0.146865	Q922P8	Transmembrane protein 132A	Tmem132a
0.114941	0.0475383	0.156129	0.1644	0.0342933	0.195726		2.1642	0.0875712	0.118838	0.118838	Q99K46	Ubiquitin carboxyl-terminal hydrolase 11	Usp11
0.0411054	0.0395595	0.0962058	0.112366	0.0973475	0.0229004		2.15684	0.0884618	0.0682475	0.0682475	P15532	Nucleoside diphosphate kinase A	Nme1
0.464365	0.270947	0.132736	0.155102	0.15608	0.180148		2.15343	0.0885568	0.226563	0.226563	Q9Z140	Copine-6	Cpne6
0.216518	0.0630888	0.129229	0.135009	0.200432	0.033793		2.14858	0.0889503	0.129678	0.129678	P24270	Catalase	Cat
NaN	-0.14307	-0.301119	-0.43778	-0.447209	-0.592832		2.14392	0.0893108	-0.384402	-0.384402	Q91X97	Neurocalcin-delta	Ncald
-0.135141	-0.227033	-0.0328061	-0.187806	-0.063641	-0.127163		2.12378	0.0929294	-0.128932	-0.128932	P46061	Ran GTPase-activating protein 1	Rangap1
-0.242938	-0.498016	-0.923872	-0.274756	-0.358959	-0.355535		2.11311	0.0933861	-0.442346	-0.442346	P62823	Ras-related protein Rab-3C	Rab3c
NaN	0.190046	0.419102	0.416083	NaN	0.360533		2.11858	0.0933861	0.346441	0.346441	Q9DCP2	Sodium-coupled neutral amino acid transporter 3	Slc38a3
-0.168899	-0.347325	-0.299245	-0.075444	-0.40806	-0.117474		2.11359	0.0933861	-0.236074	-0.236074	Q9R111	Guanine deaminase	Gda
0.104015	0.167486	0.186016	0.0915306	0.354833	0.117695		2.10072	0.0954688	0.170263	0.170263	P55302	Alpha-2-macroglobulin receptor-associated protein	Lrpap1
0.086584	0.378623	0.0521768	0.240375	0.312366	0.262794		2.09296	0.0964901	0.222153	0.222153	Q8BFQ4	WD repeat-containing protein 82	Wdr82
-0.224287	-0.157415	-0.111165	-0.10231	-0.0122111	-0.210964		2.09053	0.0964901	-0.136392	-0.136392	Q91VK4	Integral membrane protein 2C;CT-BRI3	Itm2c
-0.0837921	-0.207061	-0.601887	-0.458426	-0.476226	-0.227523		2.08171	0.097847	-0.342486	-0.342486	O55100	Synaptogyrin-1	Syngr1
0.211114	0.169027	0.26642	0.217107	0.273239	-0.0209844		2.07144	0.0995582	0.185987	0.185987	P70202	Latexin	Lxn
0.0653401	0.107286	0.106778	0.0384361	0.0244285	0.0319598		2.02986	0.108876	0.0623714	0.0623714	O08788	Dynactin subunit 1	Dctn1
-0.067914	-0.398208	-0.274053	-0.246567	-0.126709	-0.115566		2.00759	0.113893	-0.204836	-0.204836	Q8C7M3	E3 ubiquitin-protein ligase TRIM9	Trim9
-0.0945064	-0.0887149	-0.10916	-0.107772	-0.0662615	-0.275978		1.97652	0.120838	-0.123732	-0.123732	P06801	NADP-dependent malic enzyme	Me1
0.503937	0.305679	0.241339	0.218843	0.39369	0.00216244		1.97653	0.120838	0.277608	0.277608	Q8VHK5	Membrane protein MLC1	Mlc1
-0.0888201	-0.110417	-0.16337	-0.109421	0.00731859	-0.0782895		1.96252	0.122046	-0.0904999	-0.0904999	O08585	Clathrin light chain A	Clta
0.138712	0.136191	0.0936481	-0.00728955	0.0870283	0.0687396		1.95973	0.122046	0.0861715	0.0861715	P42208	Septin-2	37500
0.259167	0.268674	0.0873041	0.269273	0.228588	-0.00249806		1.96017	0.122046	0.185085	0.185085	P60202	Myelin proteolipid protein	Plp1
0.0736058	0.0054719	0.126643	0.208392	0.136537	0.207518		1.96133	0.122046	0.126362	0.126362	Q8BHN3	Neutral alpha-glucosidase AB	Ganab
0.180626	0.09815	0.148977	0.0677764	0.242106	0.0253123		1.95908	0.122046	0.127158	0.127158	Q9DCD0	6-phosphogluconate dehydrogenase	0
0.0220534	-0.266437	-0.25411	-0.349805	-0.462157	-0.236113		1.95552	0.122323	-0.257762	-0.257762	P35276	Ras-related protein Rab-3D	Rab3d
0.0555013	-0.326896	-0.272501	-0.390075	-0.257131	-0.335463		1.94993	0.123177	-0.254427	-0.254427	Q61644	Protein kinase C and casein kinase substrate in neurons protein 1	Pacsin1
0.0128974	0.0882773	0.0914791	0.13606	0.230821	0.122341		1.93877	0.124467	0.113646	0.113646	O88456	Calpain small subunit 1	Capns1
0.292899	0.490981	0.0910641	0.115965	0.301426	0.151989		1.93843	0.124467	0.240721	0.240721	P70232	Neural cell adhesion molecule L1-like protein;Processed neural cell adhesion molecule L1-like protein	Chl1
NaN	NaN	-0.241474	-0.157528	-0.177471	-0.0946954		1.93781	0.124467	-0.167792	-0.167792	Q8BGD5	Carnitine O-palmitoyltransferase 1	0
0.328652	0.289716	0.205397	0.289244	0.395967	-0.0480244		1.91257	0.126785	0.243492	0.243492	P04370	Myelin basic protein	Mbp
-0.197488	-0.0265871	-0.0499095	-0.197732	-0.0924781	-0.118163		1.91971	0.126785	-0.113726	-0.113726	P63330	Serine/threonine-protein phosphatase 2A catalytic subunit alpha isoform	Ppp2ca
0.203984	0.320773	-0.0280033	0.151599	0.304113	0.257976		1.9132	0.126785	0.20174	0.20174	P84086	Complexin-2	Cplx2
0.11377	0.144308	0.0683169	0.122341	0.182901	-0.00756511		1.91669	0.126785	0.104012	0.104012	Q05816	Fatty acid-binding protein	0
0.11157	0.115433	0.126896	0.0473989	0.21563	0.0223323		1.91955	0.126785	0.106543	0.106543	Q99PU5	Long-chain-fatty-acid--CoA ligase ACSBG1	Acsbg1
0.118743	0.152118	0.352437	NaN	0.465281	0.309176		1.91351	0.126785	0.279551	0.279551	Q9D071	MMS19 nucleotide excision repair protein homolog	Mms19
0.132436	0.095722	0.207644	0.0214797	0.0821024	0.0629506		1.91589	0.126785	0.100389	0.100389	Q9Z1R2	Large proline-rich protein BAG6	Bag6
0.232583	0.194339	0.136077	0.179766	-0.0136409	0.0951818		1.9099	0.126861	0.137384	0.137384	Q11011	Puromycin-sensitive aminopeptidase	Npepps
-0.0139266	-0.174703	-0.341872	-0.287765	-0.314755	-0.0940946		1.89424	0.130797	-0.204519	-0.204519	P46096	Synaptotagmin-1	Syt1
0.117271	0.040121	0.132641	0.0328061	0.232345	0.115832		1.88562	0.13269	0.111836	0.111836	Q7TMB8	Cytoplasmic FMR1-interacting protein 1	Cyfip1
-0.142217	-0.254289	-0.268195	-0.292193	-0.125519	0.013355		1.87735	0.13378	-0.178176	-0.178176	Q3UGY8	Brefeldin A-inhibited guanine nucleotide-exchange protein 3	Arfgef3
-0.0594937	0.252052	0.341446	0.269632	0.235042	0.241352		1.87915	0.13378	0.213338	0.213338	Q99KC8	von Willebrand factor A domain-containing protein 5A	Vwa5a
-0.0368901	0.162597	0.229416	0.312317	0.364292	0.285343		1.8748	0.1338	0.219512	0.219512	O08992	Syntenin-1	Sdcbp
-0.0254541	-0.229619	-0.213503	-0.0816443	-0.1133	-0.0789599		1.87262	0.1338	-0.123747	-0.123747	Q3UM45	Protein phosphatase 1 regulatory subunit 7	Ppp1r7
0.64697	0.216734	0.215647	0.17031	0.454427	0.134352		1.86799	0.134514	0.306407	0.306407	B9EKR1	Receptor-type tyrosine-protein phosphatase zeta	Ptprz1
0.0914022	-0.000432859	0.169258	0.165944	0.13193	0.0535284		1.86531	0.134631	0.101938	0.101938	Q9ES00	Ubiquitin conjugation factor E4 B	Ube4b
-0.118227	-0.178616	0.00744911	-0.0846703	-0.184471	-0.0868291		1.85699	0.13583	-0.107561	-0.107561	E9Q3L2		Pi4ka
0.0219069	-0.0945104	-0.105544	-0.101041	-0.0738202	-0.0796915		1.85688	0.13583	-0.0721167	-0.0721167	P63101	14-3-3 protein zeta/delta	Ywhaz
0.252724	0.158854	0.185622	0.306146	0.222229	-0.0400518		1.85212	0.136613	0.18092	0.18092	P16330	2	0
0.0639671	0.133432	0.31484	0.0546401	0.183933	0.1145		1.84346	0.138643	0.144219	0.144219	Q02257	Junction plakoglobin	Jup
0.298424	0.169027	0.178371	0.165301	0.323516	-0.0239444		1.83957	0.139168	0.185116	0.185116	P15105	Glutamine synthetase	Glul
-0.555031	-0.76702	NaN	-0.716623	-0.111031	-0.351443		1.8358	0.13919	-0.50023	-0.50023	P80560	Receptor-type tyrosine-protein phosphatase N2	Ptprn2
0.0720884	0.00331442	0.0901271	0.211386	0.179531	0.117429		1.83284	0.13919	0.112313	0.112313	Q8BH44	Coronin-2B	Coro2b
0.667538	0.0794293	0.345986	NaN	0.597758	0.667302		1.83491	0.13919	0.471603	0.471603	Q9JM63	ATP-sensitive inward rectifier potassium channel 10	Kcnj10
-0.509138	-0.307376	-0.20364	-0.19108	-0.113034	-0.0744258		1.8207	0.142411	-0.233116	-0.233116	O88441	Metaxin-2	Mtx2
-0.16337	-0.0215115	-0.676267	-0.490882	-0.697774	-0.373159		1.81804	0.142567	-0.403827	-0.403827	O35633	Vesicular inhibitory amino acid transporter	Slc32a1
-0.0740944	-0.235688	-0.223917	-0.423217	-0.049352	-0.182901		1.81243	0.142997	-0.198195	-0.198195	P63044;P63024	Vesicle-associated membrane protein 2;Vesicle-associated membrane protein 3	Vamp2;Vamp3
0.0134798	-0.271165	-0.234011	-0.140666	-0.122474	-0.325503		1.81239	0.142997	-0.180057	-0.180057	Q7TSJ2	Microtubule-associated protein 6	Map6
0.125258	0.135535	0.394714	0.197991	0.114535	0.0648829		1.80888	0.143443	0.172153	0.172153	O55137	Acyl-coenzyme A thioesterase 1	Acot1
-0.336512	-0.150225	-0.23008	-0.168463	-0.260026	0.033652		1.80384	0.144404	-0.185276	-0.185276	Q06335	Amyloid-like protein 2	Aplp2
0.0392066	-0.272193	-0.224411	-0.294951	-0.322966	-0.120326		1.79438	0.146861	-0.199273	-0.199273	Q61701	ELAV-like protein 4	Elavl4
-0.194339	-0.2043	-0.0391384	-0.0961442	-0.214747	-0.0178698		1.78689	0.148686	-0.127756	-0.127756	Q9JMA1	Ubiquitin carboxyl-terminal hydrolase 14	Usp14
-0.33674	-0.261967	-0.147958	-0.111056	-0.0398403	-0.0825759		1.77252	0.151253	-0.163356	-0.163356	O70503	Very-long-chain 3-oxoacyl-CoA reductase	Hsd17b12
0.628831	0.169027	0.467873	0.248413	0.207561	NaN		1.76087	0.151253	0.344341	0.344341	P11152	Lipoprotein lipase	Lpl
0.299418	0.245861	0.073454	0.131853	0.252638	0.00374607		1.77733	0.151253	0.167828	0.167828	P56564	Excitatory amino acid transporter 1	Slc1a3
0.138315	0.101516	0.0132031	0.0122111	0.124377	0.161694		1.76079	0.151253	0.091886	0.091886	P84075	Neuron-specific calcium-binding protein hippocalcin	Hpca
0.405146	0.782409	0.4935	0.125254	0.0780001	0.827656		1.7615	0.151253	0.451994	0.451994	Q8CGY8	UDP-N-acetylglucosamine--peptide N-acetylglucosaminyltransferase 110 kDa subunit	Ogt
-0.0912597	-0.21419	-0.259182	-0.00311961	-0.0913952	-0.134683		1.76258	0.151253	-0.132305	-0.132305	Q91YR7	Pre-mRNA-processing factor 6	Prpf6
0.235994	0.241474	0.393311	0.143655	0.310236	-0.0384359		1.77122	0.151253	0.214372	0.214372	Q9CWK8	Sorting nexin-2	Snx2
-0.13947	-0.127289	0.00536231	-0.268052	-0.0941009	-0.252518		1.76189	0.151253	-0.146011	-0.146011	Q9JLV5	Cullin-3	Cul3
0.12042	0.260508	0.0552914	0.126444	0.0280574	0.103531		1.76739	0.151253	0.115709	0.115709	Q9QZF2	Glypican-1;Secreted glypican-1	Gpc1
0.00734755	-0.191491	-0.171719	-0.103534	-0.283566	-0.100159		1.75336	0.152438	-0.140521	-0.140521	P61963	DDB1- and CUL4-associated factor 7	Dcaf7
-0.0423643	NaN	-0.234133	-0.200946	-0.305212	-0.113692		1.75379	0.152438	-0.179269	-0.179269	P63040	Complexin-1	Cplx1
-0.0169242	-0.110932	-0.345283	-0.20573	-0.23131	-0.090035		1.75105	0.152547	-0.166702	-0.166702	Q99J85	Neuronal pentraxin receptor	Nptxr
0.00943713	0.0216219	0.140348	0.0628125	0.118194	0.123401		1.74863	0.152558	0.0793026	0.0793026	P46935	E3 ubiquitin-protein ligase NEDD4	Nedd4
-0.118094	-0.0619928	-0.102053	-0.025691	-0.067088	-0.00109689		1.74703	0.152558	-0.0626693	-0.0626693	Q9CZ13	Cytochrome b-c1 complex subunit 1	0
-0.535555	-0.238732	-0.228973	-0.297271	0.00950975	-0.19851		1.74433	0.152813	-0.248255	-0.248255	O08528	Hexokinase-2	Hk2
0.126691	0.129876	0.219707	0.201508	0.315181	-0.0251918		1.73782	0.154419	0.161295	0.161295	P19324	Serpin H1	Serpinh1
-0.0519985	NaN	-0.197865	-0.307216	-0.189793	-0.41323		1.72571	0.157362	-0.232021	-0.232021	Q8R3L2	Transcription factor 25	Tcf25
0.292228	0.0612924	0.0631981	0.0503276	0.165289	0.149129		1.72588	0.157362	0.130244	0.130244	Q9CQV8	14-3-3 protein beta/alpha;14-3-3 protein beta/alpha	0
0.0887456	0.187894	0.0320937	0.140255	0.0515636	0.0318186		1.72006	0.15871	0.0887285	0.0887285	Q91VD9	NADH-ubiquinone oxidoreductase 75 kDa subunit	0
0.50034	0.146655	0.229349	0.257493	0.405451	-0.0139023		1.7165	0.159306	0.254231	0.254231	P31786	Acyl-CoA-binding protein	Dbi
0.218665	-0.0053044	0.371777	0.0890913	0.222852	0.16633		1.70257	0.163768	0.177235	0.177235	P60122	RuvB-like 1	Ruvbl1
0.175566	NaN	NaN	0.0701146	0.241219	0.154583		1.69982	0.164085	0.160371	0.160371	Q91W96	Anaphase-promoting complex subunit 4	Anapc4
0.417849	0.300065	0.0832483	NaN	0.1031	0.348346		1.69637	0.164211	0.250522	0.250522	Q91WG7	Diacylglycerol kinase gamma	Dgkg
0.0982121	0.0271541	0.116927	0.15082	0.179221	0.000432815		1.69567	0.164211	0.095461	0.095461	Q9DBN5	Lon protease homolog 2	0
-0.0550568	-0.333752	-0.189413	-0.35999	-0.0057592	-0.239106		1.69277	0.164593	-0.19718	-0.19718	Q8CHH9	Septin-8	39692
0.0369551	0.0497701	0.0770563	0.0257376	0.0182497	0.129085		1.6824	0.167144	0.0561423	0.0561423	Q9CWF2	Tubulin beta-2B chain	Tubb2b
-0.15056	-0.0701635	-0.0221902	-0.109156	-0.0604624	-0.24996		1.68233	0.167144	-0.110415	-0.110415	Q9QZI8	Serine incorporator 1	Serinc1
0.393444	0.306729	0.251573	0.0567222	0.0987527	0.057277		1.67848	0.167912	0.194083	0.194083	O70133	ATP-dependent RNA helicase A	Dhx9
0.0265724	-0.0591342	-0.260026	-0.274774	-0.297837	-0.207794		1.67513	0.168487	-0.178832	-0.178832	Q80TJ1	Calcium-dependent secretion activator 1	Cadps
-0.154842	-0.162735	-0.0969364	0.0384361	-0.245374	-0.143293		1.67073	0.169477	-0.127457	-0.127457	P49443	Protein phosphatase 1A	Ppm1a
-0.0197731	-0.370173	-0.188654	-0.0833552	-0.209516	-0.116598		1.66776	0.169918	-0.164678	-0.164678	Q8K3X4	Interferon regulatory factor 2-binding protein-like	Irf2bpl
NaN	-0.441027	-0.368936	NaN	-0.117961	-0.457316		1.66532	0.170155	-0.34631	-0.34631	Q921J2	GTP-binding protein Rheb	Rheb
0.15822	0.0865121	0.169096	0.138814	0.128125	-0.044836		1.65646	0.17223	0.105988	0.105988	P26039	Talin-1	Tln1
0.11785	0.253989	0.0462208	0.135272	0.232142	0.00432164		1.65099	0.17223	0.131633	0.131633	P32020	Non-specific lipid-transfer protein	Scp2
-0.0729976	-0.113785	-0.191689	0.0227584	-0.0919367	-0.180381		1.65235	0.17223	-0.104672	-0.104672	P61161	Actin-related protein 2	Actr2
0.125069	0.0941009	0.035387	0.0192037	0.0559662	0.0177795		1.6513	0.17223	0.0579177	0.0579177	P63037	DnaJ homolog subfamily A member 1	Dnaja1
0.163268	0.164658	0.0417438	0.0216219	0.0376509	0.0844725		1.65152	0.17223	0.0855691	0.0855691	Q9D394	Protein RUFY3	Rufy3
0.397942	0.358621	0.279599	0.34426	0.130365	-0.074441		1.64609	0.172543	0.239391	0.239391	P16045	Galectin-1	Lgals1
-0.160662	-0.108394	-0.0550568	-0.044107	-0.049352	-0.0106866		1.64132	0.172543	-0.0713764	-0.0713764	P16858	Glyceraldehyde-3-phosphate dehydrogenase	Gapdh
0.202921	0.0966667	0.54981	0.510354	0.242004	NaN		1.64135	0.172543	0.320351	0.320351	Q80U35	Rho guanine nucleotide exchange factor 17	Arhgef17
0.284774	0.0250289	0.243575	0.0378742	0.0882701	0.209391		1.64296	0.172543	0.148152	0.148152	Q99JY0	Trifunctional enzyme subunit beta	0
0.300448	NaN	0.209078	0.156526	0.276695	0.00561564		1.64691	0.172543	0.189673	0.189673	Q99PL5	Ribosome-binding protein 1	Rrbp1
-0.560813	-0.19626	-0.1149	-0.192991	-0.173255	-0.105535		1.63735	0.173423	-0.223959	-0.223959	P48678	Prelamin-A/C;Lamin-A/C	Lmna
0.0727103	0.339023	NaN	0.167743	0.481948	0.211012		1.63321	0.174383	0.254487	0.254487	Q8BU30	Isoleucine--tRNA ligase	0
0.119009	0.114634	0.0448509	-0.00163115	0.0348253	0.0593554		1.62651	0.176385	0.0618405	0.0618405	P39053	Dynamin-1	Dnm1
-0.212881	-0.0105122	-0.101784	-0.172002	-0.0703893	-0.0418478		1.62097	0.177939	-0.101569	-0.101569	O70166	Stathmin-3	Stmn3
0.418369	0.301002	0.0661856	0.289716	-0.028852	0.248899		1.61677	0.178247	0.215887	0.215887	Q61481	Calcium/calmodulin-dependent 3	0
-0.087327	-0.275996	-0.397036	0.0511633	-0.343919	-0.273866		1.61686	0.178247	-0.221164	-0.221164	Q8C1B1	Calmodulin-regulated spectrin-associated protein 2	Camsap2
0.00697059	0.182184	0.0421448	0.0831112	0.115332	0.0533895		1.61269	0.179221	0.0805219	0.0805219	Q9R0H0	Peroxisomal acyl-coenzyme A oxidase 1	Acox1
0.153302	0.259664	0.436451	-0.0403189	0.249805	0.162081		1.60767	0.180592	0.203497	0.203497	Q61771	Kinesin-like protein KIF3B;Kinesin-like protein KIF3B	0
0.280124	0.0274371	0.180495	0.154194	0.143277	0.0048968		1.60247	0.182056	0.131738	0.131738	P21278	Guanine nucleotide-binding protein subunit alpha-11	Gna11
-0.211635	-0.067969	-0.124593	-0.263075	-0.134615	0.0209111		1.59821	0.18267	-0.130163	-0.130163	Q6ZPT1	Kelch-like protein 9	Klhl9
0.307376	0.0588013	0.175224	0.197488	0.187017	-0.0250155		1.59763	0.18267	0.150149	0.150149	Q9ESN6	Tripartite motif-containing protein 2	Trim2
0.0859407	0.0504668	0.215329	0.0486547	0.252776	0.0535284		1.591	0.183251	0.117782	0.117782	O88712	C-terminal-binding protein 1	Ctbp1
0.0830495	-0.213989	-0.271904	-0.326624	-0.233275	-0.49822		1.59145	0.183251	-0.243494	-0.243494	P54227	Stathmin	Stmn1
0.0298826	-0.0695579	-0.239887	-0.240231	-0.109962	-0.20415		1.58956	0.183251	-0.138984	-0.138984	Q99N28	Cell adhesion molecule 3	Cadm3
-0.141956	-0.144855	-0.0469799	-0.0443152	-0.159113	0.00647761		1.5936	0.183251	-0.0884569	-0.0884569	Q9WUA3	ATP-dependent 6-phosphofructokinase	0
0.0339535	-0.0648571	-0.0931545	-0.0944026	-0.0900404	-0.065778		1.57808	0.186735	-0.0623798	-0.0623798	G5E829	Plasma membrane calcium-transporting ATPase 1	Atp2b1
0.136284	0.0738202	0.0144705	0.0328061	0.0733933	0.0201999		1.57886	0.186735	0.0584956	0.0584956	Q62188	Dihydropyrimidinase-related protein 3	Dpysl3
-0.0281448	-0.214357	-0.313826	-0.105939	-0.228973	-0.017972		1.57377	0.187885	-0.151535	-0.151535	Q8R0A7	Uncharacterized protein KIAA0513	Kiaa0513
0.0833246	0.158208	0.13687	0.0451634	0.152067	-0.0259701		1.57128	0.188257	0.0916106	0.0916106	Q8CGC7	Bifunctional glutamate/proline--tRNA ligase;Glutamate--tRNA ligase;Proline--tRNA ligase	Eprs
0.0824842	NaN	NaN	0.223793	0.365035	0.277985		1.55433	0.193461	0.237324	0.237324	O08582	GTP-binding protein 1	Gtpbp1
-0.0107799	-0.235297	-0.103397	-0.279196	-0.0255958	-0.17441		1.55585	0.193461	-0.138113	-0.138113	Q8C1B7	Septin-11	40787
-0.0272956	0.0394191	0.132689	0.1333	0.176446	0.102994		1.55295	0.193461	0.0929255	0.0929255	Q8K2B3	Succinate dehydrogenase [ubiquinone] flavoprotein subunit	0
NaN	NaN	-0.233029	-0.310629	-0.0615688	-0.253103		1.5539	0.193461	-0.214582	-0.214582	Q9D6U8	Protein FAM162A	Fam162a
0.236317	0.132379	0.381761	0.14483	0.274564	-0.0565062		1.5393	0.198904	0.185557	0.185557	P54071	Isocitrate dehydrogenase [NADP]	0
-0.280838	-0.975595	-0.521252	-0.536566	-0.510861	0.133169		1.53244	0.200758	-0.448657	-0.448657	P06837	Neuromodulin	Gap43
-0.0361869	-0.0405117	-0.0557509	-0.121126	-0.0556121	-0.220412		1.53049	0.200758	-0.0882666	-0.0882666	P35803	Neuronal membrane glycoprotein M6-b	Gpm6b
0.0910181	-0.0116898	0.0976717	0.0596321	0.130208	0.0216219		1.53142	0.200758	0.0647436	0.0647436	Q8VD66	Abhydrolase domain-containing protein 4	Abhd4
0.100685	0.201383	0.2002	0.200379	0.284265	-0.0714364		1.5258	0.201573	0.152579	0.152579	P35700	Peroxiredoxin-1	Prdx1
-0.443288	-0.133226	-0.221444	-0.186738	-0.214374	0.0427844		1.52557	0.201573	-0.192714	-0.192714	Q64213	Splicing factor 1	Sf1
-0.18954	-0.0479647	-0.192194	-0.00446486	-0.230941	-0.0446575		1.52293	0.20207	-0.118294	-0.118294	P83940	Transcription elongation factor B polypeptide 1	Tceb1
NaN	0.435842	0.217826	0.814427	0.809196	NaN		1.51688	0.204169	0.569323	0.569323	Q9DBG5	Perilipin-3	Plin3
0.236724	0.19862	0.0774976	0.104739	0.339765	-0.0210137		1.51185	0.205625	0.156055	0.156055	P10649	Glutathione S-transferase Mu 1	Gstm1
0.247954	0.172872	0.0812627	0.0764222	0.0415953	0.0167816		1.50845	0.205625	0.106148	0.106148	P70349	Histidine triad nucleotide-binding protein 1	Hint1
0.146483	-0.012359	0.103038	0.0261627	0.11962	0.0569996		1.50948	0.205625	0.0733242	0.0733242	Q8BYM5	Neuroligin-3	Nlgn3
-0.279887	-0.415807	-0.10916	-0.516987	-0.368713	0.0842003		1.50759	0.205625	-0.267726	-0.267726	Q9JJK2	LanC-like protein 2	Lancl2
-0.142348	0.00992034	-0.0574155	-0.0336877	-0.13947	-0.185458		1.50418	0.205787	-0.0914097	-0.0914097	O70589	Peripheral plasma membrane protein CASK	Cask
0.0216433	-0.127825	-0.113701	-0.0181766	-0.15004	-0.106529		1.50526	0.205787	-0.082438	-0.082438	Q8R081	Heterogeneous nuclear ribonucleoprotein L	Hnrnpl
-0.0206267	0.156655	0.175419	0.0535284	0.0621133	0.0968015		1.50189	0.206075	0.0873152	0.0873152	P14824	Annexin A6	Anxa6
0.366764	0.771294	0.266611	0.201132	0.0993554	0.10916		1.499	0.206075	0.302386	0.302386	P23242	Gap junction alpha-1 protein	Gja1
0.0658987	0.017922	0.15608	-0.00257025	0.140046	0.0828389		1.49913	0.206075	0.0767027	0.0767027	Q9CYZ2	Tumor protein D54	Tpd52l2
0.0191704	-0.312671	-0.132906	-0.109686	-0.0780633	-0.195269		1.49503	0.207249	-0.134904	-0.134904	P97300	Neuroplastin	Nptn
0.0395772	-0.104263	-0.368377	-0.28847	-0.27035	-0.102403		1.49199	0.20798	-0.182381	-0.182381	Q8BKX1	Brain-specific angiogenesis inhibitor 1-associated protein 2	Baiap2
-0.208018	-0.121235	-0.00388999	-0.170946	-0.0807941	-0.0117043		1.48627	0.20929	-0.0994313	-0.0994313	P35979	60S ribosomal protein L12	Rpl12
0.51866	0.313362	0.0400518	0.0492126	0.226189	0.152508		1.48658	0.20929	0.216664	0.216664	Q8K0U4	Heat shock 70 kDa protein 12A	Hspa12a
-0.0231843	-0.335026	-0.195852	-0.150961	-0.0116388	-0.137648		1.48093	0.209532	-0.142385	-0.142385	O89053	Coronin-1A	Coro1a
0.00753606	-0.164868	-0.131985	-0.120749	0.000577203	-0.184326		1.48168	0.209532	-0.0989691	-0.0989691	Q62425	Cytochrome c oxidase subunit NDUFA4	Ndufa4
0.141494	0.0719	0.208928	0.464668	0.358676	0.00432164		1.47984	0.209532	0.208331	0.208331	Q8BIK4	Dedicator of cytokinesis protein 9	Dock9
-0.0699771	-0.166956	-0.177471	-0.12803	-0.423955	-0.0276602		1.4821	0.209532	-0.165675	-0.165675	Q91VK1	Basic leucine zipper and W2 domain-containing protein 2	Bzw2
0.325467	0.280956	0.0227274	0.105946	0.0895129	0.0612924		1.47304	0.211403	0.14765	0.14765	P39054	Dynamin-2	Dnm2
0.080576	-0.0173294	0.0725435	0.0816123	0.156306	0.0352017		1.4734	0.211403	0.0681516	0.0681516	Q01853	Transitional endoplasmic reticulum ATPase	Vcp
-0.145743	-0.370247	-0.515914	-0.117506	-0.00201835	-0.172978		1.46251	0.215629	-0.220734	-0.220734	Q8BY87	Ubiquitin carboxyl-terminal hydrolase 47	Usp47
-0.253626	-0.155068	-0.0297002	-0.109514	-0.0227584	-0.0560861		1.46153	0.215629	-0.104459	-0.104459	Q9EP72	ER membrane protein complex subunit 7	Emc7
-0.0367495	0.13014	0.0645101	0.114234	0.133401	0.0521377		1.45912	0.216109	0.0762788	0.0762788	Q9QUI0	Transforming protein RhoA	Rhoa
-0.225152	-0.0782133	-0.243547	0.0268709	-0.399882	-0.122805		1.45191	0.217008	-0.173788	-0.173788	Q60780	Growth arrest-specific protein 7	Gas7
0.103519	0.120352	0.0279102	0.0560286	0.121628	-0.022405		1.45426	0.217008	0.0678387	0.0678387	Q60870	Receptor expression-enhancing protein 5	Reep5
0.525351	0.0395595	0.294456	0.110096	0.343568	0.0472592		1.45191	0.217008	0.226715	0.226715	Q8CHU3	Epsin-2	Epn2
-0.219091	-0.0446277	-0.151599	0.0204844	-0.300885	-0.118476		1.45156	0.217008	-0.135699	-0.135699	Q9WV55	Vesicle-associated membrane protein-associated protein A	Vapa
0.118492	0.121811	0.192002	-0.0149368	0.0707847	0.0272956		1.441	0.22162	0.0859081	0.0859081	Q6A0A9	Constitutive coactivator of PPAR-gamma-like protein 1	FAM120A
-0.119157	-0.134889	-0.202888	-0.115613	-0.183455	0.0732718		1.43921	0.221811	-0.113788	-0.113788	P28738	Kinesin heavy chain isoform 5C	Kif5c
NaN	NaN	-0.15004	-0.253515	-0.0508847	-0.260463		1.43715	0.22214	-0.178726	-0.178726	P12658	Calbindin	Calb1
0.130192	0.579084	0.594487	0.116232	0.198312	0.0588013		1.43427	0.222891	0.279518	0.279518	P59764	Dedicator of cytokinesis protein 4	Dock4
-0.0274371	-0.204981	-0.0760118	-0.066246	-0.196733	-0.00884192		1.424	0.226751	-0.0967085	-0.0967085	O88532	Zinc finger RNA-binding protein	Zfr
0.037799	-0.256442	-0.0894982	-0.231955	-0.0569996	-0.183834		1.42492	0.226751	-0.130155	-0.130155	Q6PD03	Serine/threonine-protein phosphatase 2A 56 kDa regulatory subunit alpha isoform	Ppp2r5a
0.0328167	0.194844	0.312635	0.103263	-0.00949053	0.308361		1.41887	0.227974	0.157071	0.157071	Q8BLF1	Neutral cholesterol ester hydrolase 1	Nceh1
0.139283	-0.0053479	0.00364022	0.095587	0.218028	0.147828		1.41984	0.227974	0.0998363	0.0998363	Q9EQ20	Methylmalonate-semialdehyde dehydrogenase [acylating]	0
0.0916482	0.162855	0.121345	0.17031	0.302849	-0.0537633		1.41354	0.228783	0.132541	0.132541	P48036	Annexin A5	Anxa5
0.0168039	0.040121	0.395777	0.293841	0.104186	0.476122		1.41318	0.228783	0.221142	0.221142	Q9JKK1	Syntaxin-6	Stx6
0.0487703	0.00201835	0.187247	0.218843	0.187264	0.0199154		1.4137	0.228783	0.110676	0.110676	Q9QYS9	Protein quaking	Qki
-0.161307	0.0154976	-0.294312	-0.621533	-0.204266	-0.177164		1.40792	0.230834	-0.240514	-0.240514	P68404	Protein kinase C beta type	Prkcb
0.155325	0.35558	0.245506	0.158854	0.398018	-0.100809		1.40501	0.231657	0.202079	0.202079	O08709	Peroxiredoxin-6	Prdx6
-0.340277	-0.0402002	0.00433462	-0.143962	-0.113034	-0.19314		1.40212	0.23174	-0.137713	-0.137713	P63321	Ras-related protein Ral-A	Rala
-0.024036	0.00992034	-0.265557	-0.108176	-0.204516	-0.115613		1.40338	0.23174	-0.117996	-0.117996	Q9D6F9	Tubulin beta-4A chain	Tubb4a
0.188397	0.0779266	0.232243	0.117828	0.29752	-0.0610894		1.39217	0.236368	0.142138	0.142138	P47738	Aldehyde dehydrogenase	0
-0.0313951	0.081885	0.146931	0.0535284	0.0483078	0.111432		1.38705	0.236951	0.0684481	0.0684481	P46471	26S protease regulatory subunit 7	Psmc2
0.0158263	0.0221902	0.047562	0.101516	0.132515	0.0150693		1.38962	0.236951	0.0557797	0.0557797	Q9D379	Epoxide hydrolase 1	Ephx1
-0.0506061	-0.0621284	-0.176578	NaN	-0.160146	NaN		1.38725	0.236951	-0.112365	-0.112365	Q9JHZ2	Progressive ankylosis protein	Ankh
0.24407	NaN	0.342726	0.0291349	0.303454	0.0479571		1.38383	0.237978	0.193468	0.193468	P56395	Cytochrome b5	Cyb5a
0.189401	0.0601858	0.00523207	0.0578315	0.135491	0.0220482		1.38014	0.239273	0.0783649	0.0783649	Q60967	Bifunctional 3-phosphoadenosine 5-phosphosulfate synthase 1;Sulfate adenylyltransferase;Adenylyl-sulfate kinase	Papss1
0.134905	0.280006	0.299436	0.125519	0.0983357	-0.0605327		1.37742	0.239635	0.146278	0.146278	P20152	Vimentin	Vim
-0.32987	0.0915306	NaN	-0.411886	-0.349365	-0.345784		1.37681	0.239635	-0.269075	-0.269075	Q8BHE3	Caytaxin	Atcay
0.0388656	-0.0944026	-0.0690147	-0.112865	-0.0553346	-0.0568513		1.37496	0.239924	-0.0582671	-0.0582671	Q60932	Voltage-dependent anion-selective channel protein 1	Vdac1
-0.0448837	0.107018	0.0457143	0.133432	0.0825147	0.095587		1.37264	0.240479	0.0698971	0.0698971	Q6P2B1	Transportin-3	Tnpo3
-0.0380147	-0.129892	-0.321813	-0.193437	-0.342213	0.0335111		1.36185	0.245779	-0.16531	-0.16531	Q9DBP5	UMP-CMP kinase	Cmpk1
0.433935	NaN	-0.0271541	0.343237	0.138013	0.446574		1.35666	0.247981	0.266921	0.266921	P70271	PDZ and LIM domain protein 4	Pdlim4
0.059525	-0.122915	-0.179256	-0.237251	-0.141171	-0.0561762		1.35184	0.249995	-0.112874	-0.112874	O88935	Synapsin-1	Syn1
0.0459675	0.0267293	0.177865	0.291368	0.219472	0.00619029		1.34819	0.250598	0.127932	0.127932	Q01768	Nucleoside diphosphate kinase B	Nme2
0.0513244	NaN	0.194741	-0.000274166	0.13454	0.104068		1.34863	0.250598	0.0968799	0.0968799	Q9Z0R9	Fatty acid desaturase 2	Fads2
-0.0710762	0.439676	0.195765	0.0706641	0.264668	0.237319		1.34643	0.250863	0.189503	0.189503	P55264	Adenosine kinase	Adk
0.0525059	0.235114	0.00323526	0.200002	0.297608	0.0211954		1.34254	0.252364	0.134944	0.134944	Q80UM3	N-alpha-acetyltransferase 15	0
-0.00417777	-0.398322	-0.0144981	-0.227354	-0.102725	-0.36589		1.33538	0.254006	-0.185495	-0.185495	P12815	Programmed cell death protein 6	Pdcd6
-0.0483758	-0.0560111	-0.0899048	-0.266229	-0.0119249	-0.274442		1.33513	0.254006	-0.124481	-0.124481	Q9D0M5;P63168	Dynein light chain 2	0
0.203004	0.174534	0.121942	0.122076	0.00199233	-0.0264548		1.33584	0.254006	0.0995156	0.0995156	Q8BTM8	Filamin-A	Flna
-0.00230651	0.146134	-0.00561564	0.0507454	0.119354	0.124196		1.33459	0.254006	0.0720844	0.0720844	Q9R1P3	Proteasome subunit beta type-2	Psmb2
0.147697	0.0614305	0.0707241	-0.0302509	0.0421597	0.0795658		1.33137	0.255145	0.0618878	0.0618878	P61982	14-3-3 protein gamma;14-3-3 protein gamma	0
0.524127	0.359184	0.0795543	0.25181	-0.0836559	0.230695		1.32844	0.256119	0.226952	0.226952	Q91XM9	Disks large homolog 2	Dlg2
-0.0193461	0.0558898	0.114301	0.0486547	0.0209112	0.109294		1.3271	0.256165	0.0549507	0.0549507	P21279	Guanine nucleotide-binding protein G(q) subunit alpha	Gnaq
-0.0285691	0.15082	0.235586	0.253142	0.09985	0.562084		1.31904	0.25705	0.212152	0.212152	Q3UHB1	5-nucleotidase domain-containing protein 3	Nt5dc3
-0.00791302	-0.265657	-0.116098	-0.294827	NaN	-0.0858335		1.32002	0.25705	-0.154066	-0.154066	Q3UTH8	Rho guanine nucleotide exchange factor 9	Arhgef9
0.0878407	0.125122	0.109297	0.0139266	0.0529698	-0.0230499		1.31706	0.25705	0.0610176	0.0610176	Q501J6	Probable ATP-dependent RNA helicase DDX17	Ddx17
0.25312	-0.0767671	0.499483	0.599032	0.168155	0.142348		1.32074	0.25705	0.264229	0.264229	Q6X893	Choline transporter-like protein 1	Slc44a1
0.160056	0.191057	0.0676515	-0.0273367	0.0923863	0.032524		1.32198	0.25705	0.0860565	0.0860565	Q8C8R3	Ankyrin-2	Ank2
-0.0268709	-0.116395	-0.183455	-0.211281	-0.317999	0.0354831		1.31861	0.25705	-0.136753	-0.136753	Q922S4	cGMP-dependent 3	0
0.319172	0.256528	0.302297	-0.0883928	0.289334	NaN		1.31683	0.25705	0.215787	0.215787	Q99LC5	Electron transfer flavoprotein subunit alpha	0
-0.0124972	-0.097363	-0.105142	-0.133068	-0.00317045	-0.275123		1.31163	0.259405	-0.104394	-0.104394	P61089	Ubiquitin-conjugating enzyme E2 N	Ube2n
-0.0731348	-0.106234	-0.0569996	-0.00755059	-0.0455827	0.013355		1.31027	0.259479	-0.0460244	-0.0460244	Q5SQX6	Cytoplasmic FMR1-interacting protein 2	Cyfip2
-0.187641	-0.0361708	-0.337311	-0.163785	0.0582026	-0.338944		1.30478	0.262033	-0.167608	-0.167608	Q9D1L0	Coiled-coil-helix-coiled-coil-helix domain-containing protein 2	Chchd2
0.050099	-0.0729987	-0.068602	-0.115207	-0.181929	-0.2316		1.30209	0.262915	-0.103373	-0.103373	Q9R0K7	Plasma membrane calcium-transporting ATPase 2	Atp2b2
0.106824	0.307312	0.261794	-0.0878714	0.205048	0.100709		1.29839	0.263678	0.148969	0.148969	O08914	Fatty-acid amide hydrolase 1	Faah
-0.000865329	0.190299	0.124063	0.189287	0.252879	-0.0343376		1.29869	0.263678	0.120221	0.120221	P40240	CD9 antigen	Cd9
0.0600062	-0.320486	-0.0384361	-0.156209	-0.227371	-0.165046		1.29495	0.265027	-0.141257	-0.141257	O88844	Isocitrate dehydrogenase [NADP] cytoplasmic	Idh1
0.18531	0.120352	0.0708604	0.0308304	-0.0384361	0.18053		1.29261	0.265715	0.0915744	0.0915744	Q60865	Caprin-1	Caprin1
0.0937713	0.0768327	0.242584	-0.00755059	0.0724828	0.0461418		1.29111	0.265895	0.087377	0.087377	O35382	Exocyst complex component 4	Exoc4
-0.311619	NaN	-0.322044	-0.207578	0.0776804	-0.237286		1.28958	0.266089	-0.200169	-0.200169	P97822	Acidic leucine-rich nuclear phosphoprotein 32 family member E	Anp32e
-0.0404014	0.0984196	0.0864461	0.0721745	0.170102	0.044464		1.28752	0.266613	0.0718674	0.0718674	Q8BMS1	Trifunctional enzyme subunit alpha	0
-0.296193	-0.431228	NaN	-0.200929	-0.570269	0.0518593		1.28398	0.268055	-0.289352	-0.289352	P56695	Wolframin	Wfs1
0.130823	NaN	0.190454	0.389347	0.0937251	0.0313951		1.27966	0.268102	0.167149	0.167149	O55222	Integrin-linked protein kinase	Ilk
-0.140909	1.08515	0.519156	0.409472	0.388488	0.225522		1.27922	0.268102	0.41448	0.41448	P97372	Proteasome activator complex subunit 2	Psme2
-0.0654344	-0.090972	-0.121148	-0.223542	-0.107554	0.0533895		1.27795	0.268102	-0.0925435	-0.0925435	Q148V7	LisH domain and HEAT repeat-containing protein KIAA1468	Kiaa1468
0.0672433	0.00963388	0.110153	0.0875986	-0.00230651	0.213876		1.27967	0.268102	0.081033	0.081033	Q6PB66	Leucine-rich PPR motif-containing protein	0
0.195352	0.0328061	0.0614206	0.128689	0.0138294	0.0174944		1.27794	0.268102	0.0749319	0.0749319	Q8BJU0	Small glutamine-rich tetratricopeptide repeat-containing protein alpha	Sgta
-0.0187766	NaN	0.585345	0.309293	0.250715	0.198243		1.27588	0.268651	0.264964	0.264964	Q9CZN7	Serine hydroxymethyltransferase	Shmt2
-0.499374	-0.875857	0.0089435	-0.530093	-0.295723	0.0377336		1.2701	0.270874	-0.359062	-0.359062	P47708	Rabphilin-3A	Rph3a
0.057797	-0.0380656	-0.221073	-0.19967	-0.105946	-0.133796		1.26994	0.270874	-0.106792	-0.106792	Q8K0T0	Reticulon-1	Rtn1
-0.10608	-0.0975328	-0.0224743	-0.0600362	-0.0237522	0.016639		1.26835	0.271136	-0.0488728	-0.0488728	Q68FD5	Clathrin heavy chain 1	Cltc
-0.334683	-0.128771	-0.124857	0.119555	-0.279887	-0.257718		1.26662	0.271485	-0.167727	-0.167727	Q8C878	NEDD8-activating enzyme E1 catalytic subunit	Uba3
0.0424865	-0.119604	-0.0524158	-0.0752768	-0.0447438	-0.0870743		1.25876	0.272269	-0.0561048	-0.0561048	P51863	V-type proton ATPase subunit d 1	Atp6v0d1
0.0626405	-0.0416101	-0.138159	-0.217692	-0.1038	-0.187806		1.25794	0.272269	-0.104404	-0.104404	P63011	Ras-related protein Rab-3A	Rab3a
-0.0391384	0.0545011	0.12874	0.0734089	0.0397848	0.0890913		1.26411	0.272269	0.0577313	0.0577313	Q3U1J4	DNA damage-binding protein 1	Ddb1
0.14709	0.133827	0.145781	0.205518	-0.0451634	0.00317045		1.25552	0.272269	0.0983704	0.0983704	Q91YP2	Neurolysin	0
0.203851	NaN	NaN	0.126841	0.146771	0.0132121		1.26282	0.272269	0.122669	0.122669	Q99JR1	Sideroflexin-1	Sfxn1
0.357714	0.313362	0.165176	NaN	0.290833	-0.0767063		1.25608	0.272269	0.210076	0.210076	Q9CYN2	Signal peptidase complex subunit 2	Spcs2
0.0725283	0.063641	0.292157	0.000288558	0.10771	0.0728604		1.26041	0.272269	0.101531	0.101531	Q9D1A2	Cytosolic non-specific dipeptidase	Cndp2
-0.0996318	-0.0325067	-0.0237522	-0.148305	0.00264252	-0.040393		1.25935	0.272269	-0.056991	-0.056991	Q9DB05	Alpha-soluble NSF attachment protein	Napa
0.0300888	-0.27446	-0.177089	-0.149713	-0.106348	-0.00692712		1.25499	0.272269	-0.114075	-0.114075	Q9JJV2	Profilin-2	Pfn2
-0.0980152	-0.0597655	NaN	-0.271757	NaN	-0.132594		1.25346	0.272515	-0.140533	-0.140533	Q8VCH8	UBX domain-containing protein 4	Ubxn4
0.194922	0.175429	0.214173	0.15562	0.383322	-0.125038		1.25198	0.272728	0.166405	0.166405	P57776	Elongation factor 1-delta	Eef1d
0.0100327	-0.271548	-0.145743	-0.30228	-0.0590784	-0.0233285		1.24549	0.276115	-0.131991	-0.131991	Q8R5H6	Wiskott-Aldrich syndrome protein family member 1	Wasf1
-0.0695647	-0.0840432	-0.117695	-0.0803777	-0.112633	0.0641931		1.23373	0.282956	-0.0666868	-0.0666868	P62814	V-type proton ATPase subunit B	0
-0.0264459	-0.00691261	0.259824	0.112233	0.192645	0.135141		1.23152	0.283667	0.111081	0.111081	Q9R1P1	Proteasome subunit beta type-3	Psmb3
0.165176	0.0468402	-0.0278618	0.120883	0.0489345	0.267835		1.22647	0.28624	0.103634	0.103634	Q68FL4	Putative adenosylhomocysteinase 3	Ahcyl2
-0.114767	-0.482492	-0.565792	NaN	-0.816886	0.00920381		1.22526	0.286296	-0.394147	-0.394147	Q9CZT8	Ras-related protein Rab-3B	Rab3b
0.214123	0.0847447	0.0343524	0.454071	0.534955	0.00891703		1.22314	0.286961	0.221861	0.221861	O70475	UDP-glucose 6-dehydrogenase	Ugdh
0.258028	0.0550568	0.0286459	0.0301242	0.0446128	0.108491		1.22175	0.287139	0.0874932	0.0874932	O08553	Dihydropyrimidinase-related protein 2	Dpysl2
-0.0734089	-0.206445	-0.0315363	-0.00394396	-0.0708015	-0.0362003		1.21508	0.29084	-0.0703894	-0.0703894	P26369	Splicing factor U2AF 65 kDa subunit	U2af2
-0.0246034	0.176578	0.13841	0.0308304	0.0269104	0.0951818		1.19927	0.297589	0.0738845	0.0738845	O35643	AP-1 complex subunit beta-1	Ap1b1
0.0746385	-0.0757937	-0.229342	-0.225093	-0.103263	-0.0951422		1.19864	0.297589	-0.108999	-0.108999	P05201	Aspartate aminotransferase	0
0.0826981	0.488206	0.0877027	0.176961	-0.0193461	0.200504		1.19785	0.297589	0.169454	0.169454	P11531	Dystrophin	Dmd
-0.0201999	0.0801119	0.104294	0.0870554	0.206345	0.00733906		1.19788	0.297589	0.077491	0.077491	P42227	Signal transducer and activator of transcription 3	Stat3
0.262884	0.126444	0.8117	0.222186	0.271096	-0.0296028		1.2025	0.297589	0.277451	0.277451	Q3TW96	UDP-N-acetylhexosamine pyrophosphorylase-like protein 1	Uap1l1
0.321279	NaN	NaN	0.337197	0.139125	0.0381553		1.19741	0.297589	0.208939	0.208939	Q61315	Adenomatous polyposis coli protein	Apc
-0.0586628	0.0197731	0.254066	0.264717	0.218246	0.0894982		1.2035	0.297589	0.131273	0.131273	Q8BHL5	Engulfment and cell motility protein 2	Elmo2
0.219018	0.133958	0.340934	0.0829751	0.384716	-0.108659		1.19578	0.297963	0.17549	0.17549	Q91ZJ5	UTP--glucose-1-phosphate uridylyltransferase	Ugp2
-0.275365	0.0784732	-0.211884	-0.173677	-0.111833	-0.043185		1.1935	0.298783	-0.122912	-0.122912	P60469	Liprin-alpha-3	Ppfia3
-0.170181	-0.000259717	-0.0216219	-0.0338354	-0.0385766	-0.101165		1.1884	0.301558	-0.06094	-0.06094	P07356	Annexin A2	Anxa2
0.100036	-0.518515	NaN	-0.532846	-0.212134	-0.301248		1.18643	0.30217	-0.292941	-0.292941	Q9D1T0	Leucine-rich repeat and immunoglobulin-like domain-containing nogo receptor-interacting protein 1	Lingo1
-0.172231	-0.0287489	0.0307961	-0.168804	-0.0216219	-0.182639		1.18281	0.303943	-0.0905414	-0.0905414	Q9EPL2	Calsyntenin-1;Soluble Alc-alpha;CTF1-alpha	Clstn1
0.197153	-0.0760674	0.197253	0.0764222	0.117819	0.0703893		1.17948	0.30553	0.0971614	0.0971614	P97379	Ras GTPase-activating protein-binding protein 2	G3bp2
0.106063	0.115566	0.0272632	-0.0423083	0.0893595	0.0455827		1.17762	0.306079	0.056921	0.056921	Q8VEM8	Phosphate carrier protein	0
0.417849	0.246834	0.275489	0.325962	0.153976	-0.19631		1.17144	0.30929	0.203967	0.203967	Q9CQI6	Coactosin-like protein	Cotl1
-0.0370308	-0.00079366	-0.117296	-0.129544	-0.128557	0.0224743		1.17095	0.30929	-0.0651247	-0.0651247	Q9CR16	Peptidyl-prolyl cis-trans isomerase D	Ppid
-0.166844	-0.0482929	-0.0692898	-0.070209	-0.026021	0.0236102		1.16242	0.313884	-0.0595077	-0.0595077	P10630	Eukaryotic initiation factor 4A-II;Eukaryotic initiation factor 4A-II	0
0.0885768	-0.16054	-0.250962	-0.235875	-0.0126402	-0.340258		1.16254	0.313884	-0.15195	-0.15195	Q8K0C4	Lanosterol 14-alpha demethylase	Cyp51a1
-0.259182	-0.432026	-0.315914	-0.0671073	-0.332049	0.168899		1.15495	0.313957	-0.20623	-0.20623	O54829	Regulator of G-protein signaling 7	Rgs7
-0.081885	-0.0264989	-0.0867838	-0.0386137	-0.263275	-0.0192435		1.16088	0.313957	-0.08605	-0.08605	O88447	Kinesin light chain 1	Klc1
-0.00848693	0.195852	0.168512	0.122474	0.151554	-0.0534339		1.15735	0.313957	0.0960785	0.0960785	P03995	Glial fibrillary acidic protein	Gfap
0.12833	0.00561564	0.264998	0.120086	NaN	0.0361869		1.15612	0.313957	0.111043	0.111043	P28659	CUGBP Elav-like family member 1	Celf1
0.883396	0.040121	0.23652	0.455544	NaN	0.188528		1.15713	0.313957	0.360822	0.360822	P31650	Sodium- and chloride-dependent GABA transporter 3	Slc6a11
-0.178237	-0.153832	-0.0676387	-0.0132323	0.0298974	-0.0660044		1.15512	0.313957	-0.0748411	-0.0748411	P84084	ADP-ribosylation factor 5	Arf5
0.246995	-0.041625	0.240742	0.23217	0.313244	-0.0669864		1.15588	0.313957	0.15409	0.15409	Q99JG2	Prosaposin receptor GPR37L1	Gpr37l1
0.187099	0.14496	0.306448	-0.161653	0.210646	0.228726		1.15352	0.314058	0.152705	0.152705	Q8BP92	Reticulocalbin-2	Rcn2
0.185261	0.000432815	0.0798744	0.0508847	0.206429	-0.00862417		1.15273	0.314058	0.0857096	0.0857096	Q99KJ8	Dynactin subunit 2	Dctn2
0.26668	NaN	NaN	0.161049	-0.00173014	0.251204		1.15	0.31453	0.169301	0.169301	O35609	Secretory carrier-associated membrane protein 3	Scamp3
-0.0326651	0.0583859	0.209478	0.472904	0.0765085	0.208767		1.15028	0.31453	0.165563	0.165563	P70122	Ribosome maturation protein SBDS	Sbds
-0.0116388	0.0471196	0.145573	0.269991	0.292846	0.00345838		1.14831	0.315003	0.124558	0.124558	P18242	Cathepsin D	Ctsd
0.0483824	-0.477181	-0.146525	-0.176104	-0.067088	-0.159299		1.14637	0.315669	-0.162969	-0.162969	A2ALS5	Rap1 GTPase-activating protein 1	Rap1gap
-0.00259443	-0.0516682	0.182999	0.184852	0.274023	0.102188		1.14315	0.316514	0.114967	0.114967	P18052	Receptor-type tyrosine-protein phosphatase alpha	Ptpra
NaN	NaN	0.247799	-0.0174609	0.290868	0.301471		1.14382	0.316514	0.205669	0.205669	Q9JL62	Glycolipid transfer protein	Gltp
-0.141956	-0.0256175	0.0432891	-0.0768584	-0.0742315	-0.0686195		1.14167	0.316848	-0.0573323	-0.0573323	Q61655	ATP-dependent RNA helicase DDX19A	Ddx19a
-0.088413	0.0280033	-0.0564447	-0.0473533	-0.0535284	-0.00948076		1.13776	0.318647	-0.0378695	-0.0378695	Q61316	Heat shock 70 kDa protein 4	Hspa4
-0.412836	NaN	-0.153805	-0.236045	-0.0427844	NaN		1.13616	0.318647	-0.211367	-0.211367	Q9D2V7	Coronin-7	Coro7
0.127526	0.0881415	-0.00719549	0.091666	-0.0344974	0.0926134		1.13688	0.318647	0.059709	0.059709	Q9QYC0	Alpha-adducin	Add1
-0.0364681	-0.109141	-0.152768	-0.0809727	-0.0903115	0.0614305		1.13232	0.320725	-0.0680384	-0.0680384	P46460	Vesicle-fusing ATPase	Nsf
0.0750336	0.402067	0.187017	0.0483758	0.382231	-0.0597806		1.13108	0.320897	0.172491	0.172491	B2RXS4	Plexin-B2	Plxnb2
0.0651287	0.368601	0.425366	NaN	-0.0588013	0.31823		1.1229	0.321481	0.223705	0.223705	B1AY13	Ubiquitin carboxyl-terminal hydrolase 24	Usp24
0.191623	0.138421	0.0614959	0.0575542	0.0570314	-0.0505024		1.12903	0.321481	0.0759373	0.0759373	O88343	Electrogenic sodium bicarbonate cotransporter 1	Slc4a4
NaN	-0.292793	NaN	0.0170667	-0.338909	-0.239583		1.12687	0.321481	-0.213555	-0.213555	O88448	Kinesin light chain 2	Klc2
-0.151729	-0.0711939	0.0275573	0.014641	-0.0954519	-0.143835		1.1203	0.321481	-0.0700019	-0.0700019	P60229	Eukaryotic translation initiation factor 3 subunit E	Eif3e
-0.0486547	0.142479	0.4369	1.11537	0.129608	0.510759		1.12674	0.321481	0.381076	0.381076	Q3UUG6	TBC1 domain family member 24	Tbc1d24
0.12279	-0.107321	-0.158983	-0.282386	-0.111432	-0.246395		1.12157	0.321481	-0.130621	-0.130621	Q62277	Synaptophysin	Syp
0.218464	0.33948	-0.106616	0.0597706	0.511362	0.158078		1.12199	0.321481	0.196756	0.196756	Q80X71	Transmembrane protein 106B	Tmem106b
-0.175684	-0.43907	NaN	-0.0663367	NaN	-0.578456		1.12351	0.321481	-0.314887	-0.314887	Q8R127	Saccharopine dehydrogenase-like oxidoreductase	Sccpdh
0.0176653	-0.09068	NaN	-0.0743651	-0.245009	-0.293253		1.12199	0.321481	-0.137128	-0.137128	Q8VD04	GRIP1-associated protein 1	Gripap1
-0.016211	0.255803	0.104465	0.239398	-0.0311129	0.113034		1.12079	0.321481	0.110896	0.110896	Q9WVK4	EH domain-containing protein 1	Ehd1
0.212751	NaN	0.115394	0.0265876	0.105147	-0.00634738		1.11553	0.32385	0.0907067	0.0907067	O89001	Carboxypeptidase D	Cpd
0.169842	0.110497	0.0359194	-0.0170813	0.118837	-0.0063764		1.11472	0.32385	0.0686062	0.0686062	Q99KI0	Aconitate hydratase	0
0.114113	-0.0327723	0.0244579	0.163756	0.0768584	0.0342158		1.11416	0.32385	0.0634382	0.0634382	Q9Z2I9	Succinyl-CoA ligase [ADP-forming] subunit beta	0
-0.0659859	-0.0750032	-0.156397	-0.171011	0.0587434	-0.0437352		1.11227	0.324534	-0.0755648	-0.0755648	P54823	Probable ATP-dependent RNA helicase DDX6	Ddx6
-0.131326	-0.293076	-0.402067	0.0360461	-0.067501	-0.0416547		1.10978	0.325669	-0.14993	-0.14993	Q8K021	Secretory carrier-associated membrane protein 1	Scamp1
0.13984	-0.0204136	0.17358	0.0820213	0.28065	-0.0209844		1.1059	0.327852	0.105782	0.105782	Q93092	Transaldolase	Taldo1
0.0990617	0.0578315	-0.00100953	0.0708015	0.0905418	-0.0326543		1.10204	0.327921	0.0474288	0.0474288	P19096	Fatty acid synthase;[Acyl-carrier-protein] S-acetyltransferase;[Acyl-carrier-protein] S-malonyltransferase;3-oxoacyl-[acyl-carrier-protein] synthase;3-oxoacyl-[acyl-carrier-protein] reductase;3-hydroxyacyl-[acyl-carrier-protein] dehydratase;Enoyl-[acyl-carrier-protein] reductase;Oleoyl-[acyl-carrier-protein] hydrolase	Fasn
-0.0513026	-0.0683018	0.00288824	-0.0427391	0.0206477	-0.0496063		1.10281	0.327921	-0.0314023	-0.0314023	P38647	Stress-70 protein	0
-0.163885	-0.0228886	0.028381	-0.0408233	-0.2929	-0.139633		1.10267	0.327921	-0.105291	-0.105291	Q8VHX6	Filamin-C	Flnc
0.144568	0.177216	0.313244	0.143524	-0.0433446	-0.0200186		1.10193	0.327921	0.119198	0.119198	Q9JIF0	Protein arginine N-methyltransferase 1	Prmt1
0.237949	0.396488	-0.0551957	0.033793	0.0360377	0.321813		1.08917	0.335462	0.161814	0.161814	O55234	Proteasome subunit beta type-5	Psmb5
-0.00345838	-0.0359933	-0.101516	-0.0144413	-0.0608775	0.00317045		1.09063	0.335462	-0.0355193	-0.0355193	P07901	Heat shock protein HSP 90-alpha	Hsp90aa1
0.0246192	-0.0431256	-0.121148	0.0103502	-0.0978804	-0.111602		1.09002	0.335462	-0.0564644	-0.0564644	Q8BGT8	Phytanoyl-CoA hydroxylase-interacting protein-like	Phyhipl
-0.0281448	0.0223323	0.0152721	0.0608775	0.0691642	0.0881415		1.08705	0.336364	0.0379405	0.0379405	Q6ZQ38	Cullin-associated NEDD8-dissociated protein 1	Cand1
0.0960208	-0.126218	-0.168	-0.19808	-0.0450235	-0.33805		1.08435	0.337714	-0.129892	-0.129892	P26883	Peptidyl-prolyl cis-trans isomerase FKBP1A	Fkbp1a
0.0591041	0.53107	0.0247367	0.160275	0.141701	0.0727232		1.08316	0.337901	0.164935	0.164935	Q60972	Histone-binding protein RBBP4	Rbbp4
NaN	NaN	0.00850808	0.111298	0.198427	0.0832474		1.07928	0.340188	0.10037	0.10037	Q8K2H2	OTU domain-containing protein 6B	Otud6b
0.0601867	0.269991	0.497364	0.104068	0.215831	-0.0874115		1.0771	0.340346	0.176672	0.176672	E9Q735	Ubiquitin conjugation factor E4 A	Ube4a
-0.0458623	-0.00855159	0.0110354	-0.155116	-0.0292761	-0.0969463		1.07344	0.340346	-0.0541195	-0.0541195	Q61035	Histidine--tRNA ligase	0
NaN	NaN	-0.26123	-0.199703	-0.00791302	-0.100082		1.07668	0.340346	-0.142232	-0.142232	Q8C8N2	Protein SCAI	Scai
0.243216	0.0385766	0.810561	0.288063	0.144218	NaN		1.07351	0.340346	0.304927	0.304927	Q8K3H0	DCC-interacting protein 13-alpha	Appl1
0.137299	0.205643	0.174198	0.212134	0.237456	-0.167993		1.07574	0.340346	0.133123	0.133123	Q8R0Y6	Cytosolic 10-formyltetrahydrofolate dehydrogenase	Aldh1l1
-0.382723	NaN	-0.387583	0.00647761	-0.0900404	-0.0861245		1.07341	0.340346	-0.187999	-0.187999	Q9JJ28	Protein flightless-1 homolog	Flii
-0.311852	-0.0718912	-0.282025	-0.18751	-0.0187766	0.0721745		1.07088	0.341597	-0.133313	-0.133313	P61290	Proteasome activator complex subunit 3	Psme3
0.209195	NaN	0.397429	NaN	0.394278	-0.0139459		1.06966	0.341824	0.246739	0.246739	P28184	Metallothionein-3	Mt3
-0.024036	-0.0480094	-0.264116	-0.582102	-0.0473989	-0.153061		1.06683	0.341849	-0.186454	-0.186454	P63080;P50571	Gamma-aminobutyric acid receptor subunit beta-3;Gamma-aminobutyric acid receptor subunit beta-1	Gabrb3;Gabrb1
-0.168129	-0.0659138	-0.247684	NaN	-0.0257376	NaN		1.06734	0.341849	-0.126866	-0.126866	Q9ERS2	NADH dehydrogenase [ubiquinone] 1 alpha subcomplex subunit 13	Ndufa13
0.159895	-0.0597655	0.133116	-0.0139459	0.151458	0.122871		1.06713	0.341849	0.0822715	0.0822715	Q9JM52	Misshapen-like kinase 1	Mink1
-0.144308	-0.119808	-0.0639171	-0.0204575	-0.182311	0.0626743		1.06242	0.3431	-0.0780211	-0.0780211	P57780	Alpha-actinin-4	Actn4
0.368849	0.250962	0.280562	0.0140695	0.131392	-0.109608		1.06297	0.3431	0.156038	0.156038	Q5SRX1	TOM1-like protein 2	Tom1l2
-0.144177	0.104739	0.259306	0.190046	0.133448	0.192068		1.06155	0.3431	0.122572	0.122572	Q99KI3	ER membrane protein complex subunit 3	Emc3
0.106436	0.0787465	0.204366	0.0532504	0.0423528	-0.0499348		1.0625	0.3431	0.0725361	0.0725361	Q9CWS0	N(G)	0
NaN	NaN	-0.188654	-0.264668	0.0195945	-0.168998		1.0551	0.345993	-0.150682	-0.150682	O35143	ATPase inhibitor	0
0.0955891	-0.00183338	-0.237808	-0.184146	-0.143916	-0.210479		1.05414	0.345993	-0.113766	-0.113766	P14094	Sodium/potassium-transporting ATPase subunit beta-1	Atp1b1
-0.0574155	0.0426443	0.0313858	0.0999011	0.120577	0.131721		1.05616	0.345993	0.0614689	0.0614689	Q60960	Importin subunit alpha-5;Importin subunit alpha-5	0
-0.0662615	-0.142847	0.000404044	-0.262988	-0.0535284	0.00173014		1.05406	0.345993	-0.0872485	-0.0872485	Q8C167	Prolyl endopeptidase-like	Prepl
0.126864	-0.060939	0.0451039	0.111432	0.0371475	0.185486		1.05333	0.345993	0.0741824	0.0741824	Q9Z1Z2	Serine-threonine kinase receptor-associated protein	Strap
0.00569543	-0.107819	-0.0330882	-0.18097	0.0258379	-0.160298		1.05235	0.346049	-0.0751069	-0.0751069	Q9DCX2	ATP synthase subunit d	0
0.0816291	0.0791561	0.0152867	-0.000476127	-0.0184917	0.0749164		1.04852	0.348382	0.0386701	0.0386701	P68372	Tubulin beta-4B chain	Tubb4b
0.00702857	0.150949	-0.0467006	0.201006	0.0549767	0.105142		1.04513	0.349018	0.0787337	0.0787337	P35762	CD81 antigen	Cd81
0.132451	0.0931545	0.0584129	-0.0486957	0.207611	0.0173518		1.04604	0.349018	0.0767143	0.0767143	Q64521	Glycerol-3-phosphate dehydrogenase	0
-0.0540844	0.180784	0.231667	0.100305	0.461045	0.0163537		1.04502	0.349018	0.156012	0.156012	Q922D4	Serine/threonine-protein phosphatase 6 regulatory subunit 3	Ppp6r3
-0.214995	-0.0626405	-0.185486	-0.296828	-0.131853	0.130799		1.04067	0.351799	-0.126834	-0.126834	Q80X80	C2 domain-containing protein 2-like	C2cd2l
-0.184598	-0.0596152	-0.158466	0.0377336	-0.244644	0.0201999		1.03922	0.352245	-0.0982315	-0.0982315	Q9R0Q6	Actin-related protein 2/3 complex subunit 1A	Arpc1a
0.0912486	0.0067647	0.249479	0.0746424	0.293536	-0.0402892		1.03535	0.353273	0.112564	0.112564	P27773	Protein disulfide-isomerase A3	Pdia3
-0.0213375	0.207893	0.265483	0.0965318	0.159799	-0.0572715		1.03606	0.353273	0.108516	0.108516	Q8BHC4	Dephospho-CoA kinase domain-containing protein	Dcakd
0.406885	0.123799	0.0299268	0.0807941	0.0310171	0.0596321		1.03435	0.353273	0.122009	0.122009	Q8BHG1	Nardilysin	Nrd1
0.0618874	0.401412	0.237592	0.0681893	0.0281309	-0.00351005		1.03342	0.353273	0.132284	0.132284	Q8C547	HEAT repeat-containing protein 5B	Heatr5b
-0.10916	-0.00170338	-0.108223	-0.0187611	0.0125627	-0.0439582		1.03477	0.353273	-0.0448739	-0.0448739	Q9D4H8	Cullin-2	Cul2
0.00358228	0.00360232	0.232193	0.125254	0.124739	-0.00316296		1.0326	0.353273	0.0810346	0.0810346	Q9WVA4	Transgelin-2	Tagln2
0.201709	0.175045	0.311166	-0.0863236	0.245779	-0.0367182		1.03029	0.354439	0.13511	0.13511	Q922D8	C-1-tetrahydrofolate synthase	0
0.0588787	-0.158236	-0.844627	-0.34225	-0.201383	-0.0974864		1.02843	0.355237	-0.264184	-0.264184	P35438	Glutamate receptor ionotropic	0
-0.200379	0.0589399	-0.455229	-0.290921	0.0900503	-0.286427		1.02716	0.355555	-0.180661	-0.180661	P46664	Adenylosuccinate synthetase isozyme 2	Adss
-0.197236	-0.0589689	-0.32964	-0.189055	NaN	0.0560286		1.02604	0.355753	-0.143774	-0.143774	Q9JLR9	HIG1 domain family member 1A	0
-0.0687396	-0.038599	-0.175684	0.00417777	-0.015212	-0.0303835		1.02384	0.356836	-0.0540734	-0.0540734	Q80SW1	Putative adenosylhomocysteinase 2	Ahcyl1
0.131677	0.0309717	-0.0177795	0.0585243	0.0542725	0.00417777		1.0202	0.356889	0.0436406	0.0436406	O35381	Acidic leucine-rich nuclear phosphoprotein 32 family member A	Anp32a
0.038273	0.169284	-0.00360232	0.148869	0.0979342	-0.0347957		1.02015	0.356889	0.069327	0.069327	Q61207	Prosaposin	Psap
-0.0429245	-0.169712	-0.10044	-0.108643	0.000880304	0.0366088		1.01941	0.356889	-0.0640383	-0.0640383	Q61595	Kinectin	Ktn1
-0.124063	-0.0217458	-0.0461418	-0.211615	-0.068602	0.037312		1.02149	0.356889	-0.072476	-0.072476	Q791V5	Mitochondrial carrier homolog 2	Mtch2
-0.162597	-0.256735	0.0606982	-0.140889	-0.510152	NaN		1.02147	0.356889	-0.201935	-0.201935	Q99KX1	Myeloid leukemia factor 2	Mlf2
-0.0433446	0.0705267	-0.0865121	-0.150897	-0.0543624	-0.133416		1.01846	0.356955	-0.0663343	-0.0663343	Q3UH60	Disco-interacting protein 2 homolog B	Dip2b
-0.00690831	-0.0637258	-0.0183493	-0.0712545	-0.283803	-0.0624598		1.01558	0.358614	-0.0844168	-0.0844168	Q8BK63	Casein kinase I isoform alpha	Csnk1a1
-0.262072	-0.388034	NaN	0.129481	-0.28558	-0.151122		1.01382	0.358638	-0.191465	-0.191465	Q60575	Kinesin-like protein KIF1B	Kif1b
0.0265724	0.0238941	0.170297	0.0897694	0.261033	-0.0304276		1.01422	0.358638	0.0901897	0.0901897	Q6P069	Sorcin	Sri
-0.1995	-0.115973	-0.0712136	-0.0544223	-0.0264459	0.0499095		1.00623	0.363525	-0.0696074	-0.0696074	Q8BVE3	V-type proton ATPase subunit H	Atp6v1h
-0.0549179	0.0659859	0.0975019	0.0854246	0.0528201	0.262313		1.00665	0.363525	0.0848546	0.0848546	Q9D0E1	Heterogeneous nuclear ribonucleoprotein M	Hnrnpm
0.0860938	0.163499	0.363104	-0.00800024	0.327457	-0.0678784		0.999674	0.366169	0.144046	0.144046	P57759	Endoplasmic reticulum resident protein 29	Erp29
0.0418774	-0.0273221	0.187395	0.129613	0.246481	-0.0210283		0.998045	0.366169	0.092836	0.092836	Q00612	Glucose-6-phosphate 1-dehydrogenase X	G6pdx
0.463131	0.150949	0.0971315	0.0496307	-0.0792927	0.225275		0.998728	0.366169	0.151138	0.151138	Q8BNU0	Armadillo repeat-containing protein 6	Armc6
-0.0809305	0.041243	-0.111833	-0.0246633	-0.0213375	-0.162751		0.999212	0.366169	-0.0600453	-0.0600453	Q8BWY3	Eukaryotic peptide chain release factor subunit 1	Etf1
0.0379619	0.404358	-0.0756011	0.0777899	0.178224	0.182947		0.997747	0.366169	0.13428	0.13428	Q8VE33	Ganglioside-induced differentiation-associated protein 1-like 1	Gdap1l1
NaN	NaN	-0.0265876	0.818033	0.337393	0.549324		0.999947	0.366169	0.419541	0.419541	Q99J09	Methylosome protein 50	Wdr77
0.110059	-0.110511	0.15674	0.0480967	0.185917	0.144308		0.997113	0.366169	0.0891016	0.0891016	Q9R1P4	Proteasome subunit alpha type-1	Psma1
0.520563	0.0728604	0.181149	0.068602	0.201361	-0.0666691		0.991037	0.369302	0.162978	0.162978	P19157;P46425	Glutathione S-transferase P 1;Glutathione S-transferase P 2	Gstp1;Gstp2
NaN	-0.162057	-0.692338	-0.570422	-0.0409626	-0.0172418		0.992101	0.369302	-0.296604	-0.296604	Q0VE82	Copine-7	Cpne7
0.0445979	-0.0292494	0.15234	0.093425	0.146388	0.508834		0.99088	0.369302	0.152723	0.152723	Q9CQW2	ADP-ribosylation factor-like protein 8B	Arl8b
-0.660472	0.00129789	NaN	-0.295889	-0.0478175	-0.231786		0.987462	0.369488	-0.246933	-0.246933	A2RT62	F-box/LRR-repeat protein 16	Fbxl16
0.0578121	0.00705191	0.142465	0.132774	0.246413	-0.057797		0.986473	0.369488	0.0881198	0.0881198	P08113	Endoplasmin	Hsp90b1
0.339382	0.73127	NaN	0.194213	0.069134	NaN		0.987593	0.369488	0.3335	0.3335	P97429	Annexin A4	Anxa4
NaN	NaN	-0.109294	-0.65179	-0.13711	-0.265466		0.989658	0.369488	-0.290915	-0.290915	Q8CFV9	Riboflavin kinase	Rfk
0.0355052	0.00662125	0.0259407	0.026021	0.117177	-0.00270033		0.986794	0.369488	0.0347608	0.0347608	Q9QYJ0	DnaJ homolog subfamily A member 2	Dnaja2
0.0580374	-0.0905418	-0.0803847	-0.0608487	-0.0169242	-0.11926		0.985597	0.369526	-0.0516536	-0.0516536	P18760	Cofilin-1	Cfl1
-0.0621218	-0.298974	0.0267781	-0.53711	-0.136716	-0.0224636		0.983382	0.370704	-0.171768	-0.171768	Q61036	Serine/threonine-protein kinase PAK 3	Pak3
0.0500393	0.268554	0.341574	-0.0704665	0.278269	-0.0181035		0.980139	0.370861	0.141644	0.141644	O88487	Cytoplasmic dynein 1 intermediate chain 2	Dync1i2
0.0071301	-0.00773913	-0.0382958	-0.189894	-0.171463	-0.46969		0.978387	0.370861	-0.144992	-0.144992	Q61735	Leukocyte surface antigen CD47	Cd47
-0.0054719	-0.201493	-0.724738	-0.201593	NaN	-0.143962		0.975789	0.370861	-0.255452	-0.255452	Q7TME0	Lipid phosphate phosphatase-related protein type 4	Lppr4
-0.458592	-0.118351	0.106451	-0.286445	-0.0344974	-0.160137		0.977312	0.370861	-0.158595	-0.158595	Q8BP48	Methionine aminopeptidase 1	Metap1
0.228419	0.492827	0.372057	-0.0896357	0.412193	-0.128361		0.981712	0.370861	0.214583	0.214583	Q8K1Z0	Ubiquinone biosynthesis protein COQ9	0
0.111352	-0.0107011	0.0674096	0.0440444	0.270539	0.00949053		0.975986	0.370861	0.0820224	0.0820224	Q91YR1	Twinfilin-1	Twf1
-0.174662	0.0805212	-0.0865121	-0.266611	NaN	-0.394847		0.980492	0.370861	-0.168422	-0.168422	Q99NB8	Ubiquilin-4	Ubqln4
0.0121989	-0.122366	-0.202888	0.0536674	-0.173128	-0.0617971		0.977448	0.370861	-0.0823853	-0.0823853	Q9R0P5	Destrin	Dstn
0.000750383	-0.299383	-0.146394	-0.00772461	0.00721704	-0.402149		0.979139	0.370861	-0.141281	-0.141281	Q9WU78	Programmed cell death 6-interacting protein	Pdcd6ip
-0.0176369	0.0360461	-0.225892	-0.0928324	-0.13947	-0.021365		0.974325	0.371415	-0.0768583	-0.0768583	Q8BG39	Synaptic vesicle glycoprotein 2B	Sv2b
-0.0315363	-0.0832177	-0.0423643	-0.0956354	0.0380656	-0.0170813		0.969635	0.374745	-0.0386282	-0.0386282	P61205;P84078	ADP-ribosylation factor 3;ADP-ribosylation factor 1	Arf3;Arf1
-0.135535	-0.26866	-0.20201	0.118626	-0.213876	NaN		0.964738	0.374783	-0.140291	-0.140291	O88384	Vesicle transport through interaction with t-SNAREs homolog 1B	Vti1b
0.0847468	0.18916	-0.0169242	-0.00379928	0.151939	0.0103502		0.965936	0.374783	0.0692455	0.0692455	P43006	Excitatory amino acid transporter 2	Slc1a2
-0.447738	-0.118946	-0.0594937	-0.447505	-0.24184	0.169797		0.965263	0.374783	-0.190954	-0.190954	P97390	Vacuolar protein sorting-associated protein 45	Vps45
NaN	0.0464211	-0.294077	NaN	-0.669662	-0.445283		0.96528	0.374783	-0.34065	-0.34065	Q811D0	Disks large homolog 1	Dlg1
0.0930786	0.404031	0.039088	-0.00681117	0.0839821	0.0855606		0.967051	0.374783	0.116488	0.116488	Q91ZX7	Prolow-density lipoprotein receptor-related protein 1;Low-density lipoprotein receptor-related protein 1 85 kDa subunit;Low-density lipoprotein receptor-related protein 1 515 kDa subunit;Low-density lipoprotein receptor-related protein 1 intracellular domain	Lrp1
0.293536	-0.0906646	0.148641	0.0992279	0.264738	-0.000187559		0.968715	0.374783	0.119215	0.119215	Q9Z2U0;Q9CWH6	Proteasome subunit alpha type-7;Proteasome subunit alpha type-7-like	Psma7;Psma8
-0.0268709	0.0576928	-0.0779266	-0.0613303	-0.234624	-0.12378		0.961975	0.375784	-0.0778064	-0.0778064	Q8BZQ7	Anaphase-promoting complex subunit 2	Anapc2
-0.24732	-0.0370883	-0.153935	-0.073287	0.0332151	-0.0117916		0.96247	0.375784	-0.0817011	-0.0817011	Q9CX34	Suppressor of G2 allele of SKP1 homolog	Sugt1
0.203585	-0.0682413	0.167669	0.234501	-0.0731348	0.240009		0.960264	0.376571	0.117398	0.117398	Q7TT37	Elongator complex protein 1	Ikbkap
-0.137504	-0.113099	0.157271	-0.253532	-0.120219	-0.365723		0.959194	0.376807	-0.138801	-0.138801	Q99K28	ADP-ribosylation factor GTPase-activating protein 2	Arfgap2
0.0176361	-0.3517	NaN	-0.318668	-0.124461	NaN		0.956078	0.37813	-0.194298	-0.194298	Q8BIQ5	Cleavage stimulation factor subunit 2	Cstf2
0.0740765	0.186627	-0.0261627	0.129085	-0.0413831	0.10044		0.956565	0.37813	0.0704471	0.0704471	Q9Z1S5	Neuronal-specific septin-3	37865
NaN	NaN	-0.412619	-0.0824689	-0.0214797	-0.378682		0.952015	0.380987	-0.223812	-0.223812	Q80WV3	Carbohydrate sulfotransferase 2	Chst2
0.0153742	-0.0934172	-0.0630888	-0.184293	0.0126792	-0.0398442		0.950396	0.381711	-0.058765	-0.058765	P60824	Cold-inducible RNA-binding protein	Cirbp
0.26259	NaN	0.12411	-0.0382285	0.0403782	0.115566		0.944685	0.382425	0.100883	0.100883	P61087	Ubiquitin-conjugating enzyme E2 K	Ube2k
0.0277779	-0.0611647	-0.172872	-0.196211	0.0411054	-0.102574		0.940898	0.382425	-0.0773229	-0.0773229	Q3ULJ0	Glycerol-3-phosphate dehydrogenase 1-like protein	Gpd1l
NaN	0.0170667	-0.150949	-0.296332	0.0106575	-0.366411		0.942561	0.382425	-0.157194	-0.157194	Q61411	GTPase HRas;GTPase HRas	0
0.476017	0.193961	0.110168	0.111699	0.304131	-0.174996		0.941408	0.382425	0.170163	0.170163	Q62048	Astrocytic phosphoprotein PEA-15	Pea15
NaN	0.107688	0.234754	-0.0258966	NaN	0.219339		0.94684	0.382425	0.133971	0.133971	Q6PAR5	GTPase-activating protein and VPS9 domain-containing protein 1	Gapvd1
0.116098	0.362554	0.0305603	0.116498	-0.0617071	0.100574		0.947722	0.382425	0.110763	0.110763	Q6R891	Neurabin-2	Ppp1r9b
-0.379066	0.0920721	-0.0610158	-0.140317	-0.22885	-0.0444045		0.938562	0.382425	-0.12693	-0.12693	Q8VIJ6	Splicing factor	0
0.0417735	0.145482	0.00313409	-0.00207896	0.0430661	0.0219061		0.944819	0.382425	0.0422138	0.0422138	Q91WQ3	Tyrosine--tRNA ligase	0
0.346206	0.0271541	0.191014	0.0339339	-0.0851526	0.226015		0.938664	0.382425	0.123195	0.123195	Q925N0	Sideroflexin-5	Sfxn5
-0.0970713	0.128557	0.133559	0.115566	0.0260288	0.283211		0.937857	0.382425	0.0983084	0.0983084	Q99K48	Non-POU domain-containing octamer-binding protein	Nono
-0.0292761	0.254594	0.174605	NaN	0.345913	-0.00993102		0.938353	0.382425	0.147181	0.147181	Q9CR67	Transmembrane protein 33	Tmem33
-0.117961	0.0455827	-0.0701146	-0.00714454	-0.0446039	-0.0774216		0.948478	0.382425	-0.0452771	-0.0452771	Q9CZW4	Long-chain-fatty-acid--CoA ligase 3	Acsl3
-0.0515809	0.208018	0.0645402	0.12075	0.0951267	-0.00555066		0.938371	0.382425	0.0718839	0.0718839	Q9D0R2	Threonine--tRNA ligase	0
0.44843	0.0366088	0.0461909	0.0304067	0.002657	0.408168		0.945436	0.382425	0.162077	0.162077	Q9EQF6	Dihydropyrimidinase-related protein 5	Dpysl5
0.331536	0.458487	NaN	0.235237	0.759576	-0.203851		0.940938	0.382425	0.316197	0.316197	Q9WUP7	Ubiquitin carboxyl-terminal hydrolase isozyme L5	Uchl5
-0.0999011	0.112366	0.118946	0.118626	0.0427837	0.1129		0.936471	0.382967	0.0676202	0.0676202	O89086	RNA-binding protein 3	Rbm3
-0.0972062	-0.0223171	-0.299245	NaN	-0.476226	NaN		0.931858	0.386372	-0.223749	-0.223749	Q9Z2Y8	Proline synthase co-transcribed bacterial homolog protein	Prosc
0.413403	0.162983	0.0332595	0.0503276	0.333043	-0.0968538		0.929932	0.387404	0.149361	0.149361	P05063	Fructose-bisphosphate aldolase C	Aldoc
-0.192825	-0.0195945	0.487824	0.303109	0.51868	0.201634		0.927292	0.389078	0.216471	0.216471	Q07797	Galectin-3-binding protein	Lgals3bp
-0.0828389	0.151859	0.0254119	0.137766	0.0573016	0.115433		0.922633	0.392582	0.0674887	0.0674887	P97765	WW domain-binding protein 2	Wbp2
0.0529548	0.0831112	0.0155492	-0.00398733	-0.0207689	0.120485		0.914298	0.395899	0.0412239	0.0412239	O88543	COP9 signalosome complex subunit 3	Cops3
0.144042	0.125122	-0.00877379	0.314986	0.121879	-0.0776651		0.91301	0.395899	0.103265	0.103265	P48758	Carbonyl reductase [NADPH] 1	Cbr1
NaN	NaN	0.222582	-0.0641028	0.274774	0.233643		0.915872	0.395899	0.166724	0.166724	P52196	Thiosulfate sulfurtransferase	Tst
0.348445	0.298424	0.381724	-0.000302979	0.1005	-0.151843		0.912905	0.395899	0.162824	0.162824	P62482	Voltage-gated potassium channel subunit beta-2	Kcnab2
-0.0526941	-0.168398	0.0788684	-0.108239	-0.0209111	-0.143229		0.91415	0.395899	-0.0691005	-0.0691005	P70404	Isocitrate dehydrogenase [NAD] subunit gamma 1	0
-0.154194	-0.0443896	-0.258579	-0.13174	-0.158725	0.133958		0.915887	0.395899	-0.102278	-0.102278	Q04690	Neurofibromin	Nf1
0.200332	0.0832474	0.186919	0.0517201	0.184671	-0.129355		0.916476	0.395899	0.0962557	0.0962557	Q78PY7	Staphylococcal nuclease domain-containing protein 1	Snd1
0.109483	0.303459	0.313513	0.0130691	-0.161307	0.344033		0.913034	0.395899	0.153708	0.153708	Q9JLB0	MAGUK p55 subfamily member 6	Mpp6
-0.443076	0.00561564	-0.0783365	0.0486547	-0.325041	-0.0905264		0.910575	0.397339	-0.147118	-0.147118	Q9CRA5	Golgi phosphoprotein 3	Golph3
-0.0743684	-0.0232258	-0.0458623	-0.127794	0.0579172	-0.0686195		0.909186	0.397922	-0.0469921	-0.0469921	Q6ZPJ3	E2/E3 hybrid ubiquitin-protein ligase UBE2O	Ube2o
0.0138877	0.0396999	NaN	NaN	0.271531	0.230818		0.906503	0.399007	0.138984	0.138984	P49722	Proteasome subunit alpha type-2	Psma2
0.125085	0.026021	0.155454	-0.0248834	0.103209	-0.0273809		0.906692	0.399007	0.0595841	0.0595841	Q99JB2	Stomatin-like protein 2	0
0.0504726	0.107822	-0.348346	-0.320576	-0.0993626	-0.276101		0.901853	0.400698	-0.147682	-0.147682	P01831	Thy-1 membrane glycoprotein	Thy1
-0.013498	0.00115371	0.0168185	-0.174719	-0.102322	-0.0559212		0.901681	0.400698	-0.0547481	-0.0547481	Q6PDL0	Cytoplasmic dynein 1 light intermediate chain 2	Dync1li2
0.387751	0.430821	-0.106884	0.394295	0.361935	-0.192909		0.9026	0.400698	0.212501	0.212501	Q8BYA0	Tubulin-specific chaperone D	Tbcd
-0.128029	-0.0289697	0.0341012	-0.331463	0.0243845	-0.265137		0.903909	0.400698	-0.115852	-0.115852	Q91YT7	YTH domain-containing family protein 2	Ythdf2
0.181984	0.112767	-0.0339339	0.0301242	0.00153008	0.0600474		0.899196	0.402309	0.0587531	0.0587531	Q9JJ43;Q8BP71	RNA binding protein fox-1 homolog 1;RNA binding protein fox-1 homolog 2	Rbfox1;Rbfox2
0.10841	-0.189417	-0.563158	0.151469	-0.848798	-0.410965		0.896317	0.403605	-0.292077	-0.292077	O35295	Transcriptional activator protein Pur-beta	Purb
0.122664	0.00690831	-0.0460021	0.163241	0.081278	0.0220482		0.896808	0.403605	0.0583563	0.0583563	Q9CY50	Translocon-associated protein subunit alpha	Ssr1
-0.398241	-0.267705	-0.125387	-0.0516384	0.0622639	0.00331442		0.892157	0.406797	-0.129565	-0.129565	Q8R5C5	Beta-centractin	Actr1b
0.0421746	-0.0623844	-0.172744	NaN	-0.753348	-0.409642		0.890329	0.407819	-0.271189	-0.271189	Q8BLQ9	Cell adhesion molecule 2	Cadm2
0.0469508	-0.117662	-0.0754641	-0.249925	-0.0436244	-0.0134798		0.887632	0.409664	-0.0755342	-0.0755342	Q8BMF4	Dihydrolipoyllysine-residue acetyltransferase component of pyruvate dehydrogenase complex	0
-0.21176	0.00733906	-0.0315363	-0.113583	-0.0196308	-0.00605763		0.886752	0.4098	-0.062538	-0.062538	Q9D819	Inorganic pyrophosphatase	Ppa1
0.116489	-0.150673	-0.253263	-0.214006	-0.0142124	-0.089866		0.885216	0.410557	-0.100922	-0.100922	Q3UNH4	G protein-regulated inducer of neurite outgrowth 1	Gprin1
0.0765085	-0.000187559	0.0267487	0.0377336	0.0263226	0.264837		0.883025	0.411938	0.0719938	0.0719938	Q9R1Q8	Transgelin-3	Tagln3
0.224705	-0.00044731	0.158606	0.0130691	0.0947723	-0.0389102		0.88219	0.412036	0.0752992	0.0752992	Q61233	Plastin-2	Lcp1
NaN	0.214747	0.20533	-0.0669108	NaN	0.275365		0.881108	0.412369	0.157133	0.157133	Q8BGT7	Survival of motor neuron-related-splicing factor 30	Smndc1
0.0191557	-0.00453715	0.0138585	0.0617071	0.00948076	0.00317045		0.879332	0.412672	0.0171392	0.0171392	Q61792	LIM and SH3 domain protein 1	Lasp1
-0.00273846	NaN	-0.311619	-0.209095	-0.182438	0.0588013		0.879973	0.412672	-0.129418	-0.129418	Q8CBW3	Abl interactor 1	Abi1
-0.0511633	0.0454429	-0.609944	-0.141176	-0.342669	NaN		0.87757	0.413212	-0.219902	-0.219902	Q6PA06	Atlastin-2	Atl2
-0.256286	0.00848693	-0.284988	-0.0346332	0.103937	-0.35124		0.877312	0.413212	-0.135787	-0.135787	Q9JLF6	Protein-glutamine gamma-glutamyltransferase K	Tgm1
-0.397036	-0.294296	-0.033652	-0.104992	0.136173	-0.13576		0.875478	0.41406	-0.138261	-0.138261	P56183	Ribosomal RNA processing protein 1 homolog A	Rrp1
-0.125519	0.0132121	-0.0219061	0.0223323	-0.170694	-0.0567463		0.872478	0.41406	-0.0565535	-0.0565535	Q60597	2-oxoglutarate dehydrogenase	0
0.0476068	-0.044345	0.287061	0.371949	0.05288	0.0137839		0.870254	0.41406	0.121489	0.121489	Q60790	Ras GTPase-activating protein 3	Rasa3
0.0404375	-0.0868137	0.0177384	0.189793	0.126045	0.186247		0.870994	0.41406	0.0789079	0.0789079	Q8R050	Eukaryotic peptide chain release factor GTP-binding subunit ERF3A	Gspt1
NaN	0.624148	-0.0749164	0.475915	0.221186	NaN		0.869241	0.41406	0.311583	0.311583	Q921E2	Ras-related protein Rab-31	Rab31
0.0848386	-0.150817	0.181133	0.0769695	0.192728	0.191184		0.8702	0.41406	0.0960059	0.0960059	Q924C1	Exportin-5	Xpo5
-0.0705267	0.179766	0.0914176	0.0882773	0.0917866	-0.00122684		0.869231	0.41406	0.063249	0.063249	Q99JI6	Ras-related protein Rap-1b	Rap1b
0.0556513	-0.179939	-0.0506061	-0.168431	0.0129412	-0.085466		0.873758	0.41406	-0.0693083	-0.0693083	Q9CVB6	Actin-related protein 2/3 complex subunit 2	Arpc2
0.225143	0.128821	0.172409	0.0167816	0.0513543	-0.092048		0.869635	0.41406	0.0837435	0.0837435	Q9QYB5	Gamma-adducin	Add3
-0.244887	-0.157045	-0.0385766	NaN	NaN	-0.66246		0.869657	0.41406	-0.275742	-0.275742	Q9R0E1	Procollagen-lysine	0
-0.440952	0.0347792	0.0369699	-0.106265	-0.134878	-0.150849		0.868093	0.414465	-0.126866	-0.126866	Q8C854	Myelin expression factor 2	Myef2
0.245386	0.0935602	0.166503	0.0479571	0.236045	-0.148721		0.867077	0.414656	0.106788	0.106788	P48774	Glutathione S-transferase Mu 5	Gstm5
0.0184541	-0.0935865	-0.213503	-0.0884849	-0.0792927	0.0497701		0.866472	0.414656	-0.0677738	-0.0677738	P62838;P61079	Ubiquitin-conjugating enzyme E2 D2;Ubiquitin-conjugating enzyme E2 D3	Ube2d2;Ube2d3
0.0721187	0.121413	0.192151	0.00460933	0.161218	-0.0918634		0.864282	0.415395	0.0766077	0.0766077	P21460	Cystatin-C	Cst3
-0.35321	NaN	-0.346418	0.107688	NaN	-0.308484		0.864917	0.415395	-0.225106	-0.225106	P51830	Adenylate cyclase type 9	Adcy9
0.178078	-0.0878101	-0.214747	-0.266455	-0.215492	-0.0917097		0.861512	0.417374	-0.116356	-0.116356	Q3UHL1	CaM kinase-like vesicle-associated protein	Camkv
-0.510253	0.181421	-0.241596	-0.157254	0.00566651	-0.34839		0.860137	0.418017	-0.178401	-0.178401	P51655	Glypican-4;Secreted glypican-4	Gpc4
0.147937	-0.203568	-0.362217	-0.222279	-0.106214	-0.0195652		0.8578	0.418948	-0.127651	-0.127651	P12787	Cytochrome c oxidase subunit 5A	0
0.237269	0.690372	0.0672131	-0.0377545	0.100886	0.0694271		0.857763	0.418948	0.187902	0.187902	Q9DC07	LIM zinc-binding domain-containing Nebulette	Nebl
-0.177471	-0.133242	-0.0536674	-0.074517	-0.100978	0.111165		0.856265	0.419403	-0.0714518	-0.0714518	O55143	Sarcoplasmic/endoplasmic reticulum calcium ATPase 2	Atp2a2
0.0592694	-0.0422042	-0.248413	-0.315971	-0.134747	0.0297002		0.855889	0.419403	-0.108728	-0.108728	Q99P31	Hsp70-binding protein 1	Hspbp1
0.126313	-0.0385693	0.0459675	0.0378742	0.101645	-0.00573894		0.853273	0.420579	0.0445818	0.0445818	Q8K1M6	Dynamin-1-like protein	Dnm1l
0.0508311	-0.110698	0.0886689	-0.399578	-0.153935	-0.285108		0.853372	0.420579	-0.13497	-0.13497	Q9CYN9	Renin receptor	Atp6ap2
0.0537782	NaN	0.531782	0.282736	0.0400667	0.00762616		0.85228	0.420866	0.183198	0.183198	Q05D44	Eukaryotic translation initiation factor 5B	Eif5b
-0.059909	0.0832474	0.118022	0.0326651	0.0604273	0.0261627		0.850945	0.421485	0.043436	0.043436	P63038	60 kDa heat shock protein	0
0.0600213	-0.261414	-0.122739	-0.368421	0.119354	-0.255615		0.849869	0.421854	-0.138136	-0.138136	Q8BUV3	Gephyrin;Molybdopterin adenylyltransferase;Molybdopterin molybdenumtransferase	Gphn
0.0121407	-0.0492628	0.22896	0.063779	0.24655	0.0199154		0.847983	0.422878	0.0870136	0.0870136	P08226	Apolipoprotein E	Apoe
0.218464	0.270947	-0.0384361	-0.0668504	0.021658	0.252537		0.847429	0.422878	0.10972	0.10972	Q9D024	Coiled-coil domain-containing protein 47	Ccdc47
0.497018	NaN	0.224216	-0.0990462	0.491652	NaN		0.845204	0.423699	0.27846	0.27846	P24549	Retinal dehydrogenase 1	Aldh1a1
-0.0455827	-0.12235	-0.239887	0.0054719	-0.147176	0.0709388		0.845895	0.423699	-0.0797642	-0.0797642	Q8C7E9	Cleavage stimulation factor subunit 2 tau variant	Cstf2t
-0.0264459	0.0169242	0.0484271	0.0662615	0.010643	0.164271		0.843205	0.424304	0.0466802	0.0466802	P33173	Kinesin-like protein KIF1A	Kif1a
-0.0625362	0.216113	NaN	0.388245	NaN	0.190172		0.843258	0.424304	0.182999	0.182999	Q1HFZ0	tRNA (cytosine(34)-C(5))-methyltransferase	Nsun2
0.0387323	0.20063	0.00111126	-0.0243845	0.109561	0.026021		0.841313	0.42481	0.0586118	0.0586118	P10852	4F2 cell-surface antigen heavy chain	Slc3a2
-0.0359054	-0.0241791	0.182	0.0048968	0.1271	0.173383		0.841344	0.42481	0.071216	0.071216	Q99LF4	tRNA-splicing ligase RtcB homolog	Rtcb
0.0661555	-0.0292199	0.0510254	0.101784	0.140317	-0.0343228		0.83846	0.42555	0.0492899	0.0492899	Q60598	Src substrate cortactin	Cttn
0.375946	0.307895	-0.124196	0.442758	NaN	NaN		0.838609	0.42555	0.250601	0.250601	Q80TV8	CLIP-associating protein 1	Clasp1
-0.10017	-0.0148348	-0.265917	-0.262434	-0.0641931	0.101381		0.837821	0.42555	-0.101028	-0.101028	Q99K70;Q7TT45	Ras-related GTP-binding protein C;Ras-related GTP-binding protein D	Rragc;Rragd
-0.000144286	0.0447438	0.104589	0.042084	0.204233	-0.0360968		0.837979	0.42555	0.0599014	0.0599014	Q9R1P0	Proteasome subunit alpha type-4	Psma4
0.0561312	-0.166422	-0.0247452	-0.11677	-0.0478175	-0.028381		0.83626	0.426293	-0.0546674	-0.0546674	F6SEU4	Ras/Rap GTPase-activating protein SynGAP	Syngap1
-0.0919367	0.345283	-0.00201835	0.857424	NaN	0.411969		0.835702	0.426293	0.304144	0.304144	Q9JHI5	Isovaleryl-CoA dehydrogenase	0
0.122601	0.171975	-0.0377336	0.016211	0.0380952	0.0154976		0.833125	0.428161	0.0544411	0.0544411	Q63810	Calcineurin subunit B type 1	Ppp3r1
0.272158	-0.106638	0.345638	NaN	0.623021	0.0150693		0.830756	0.428194	0.22985	0.22985	P50543	Protein S100-A11	S100a11
-0.0909888	0.00345838	0.28729	0.238787	0.239294	-0.00356789		0.830685	0.428194	0.112379	0.112379	P52332	Tyrosine-protein kinase JAK1	Jak1
-0.139208	-0.0740158	0.0292641	-0.0853589	-0.247442	0.0528332		0.831353	0.428194	-0.0773211	-0.0773211	Q7TPR4	Alpha-actinin-1	Actn1
-0.0458623	NaN	0.115754	0.0250289	0.0760826	0.0797024		0.829712	0.428194	0.0501411	0.0501411	Q8VE62	Polyadenylate-binding protein-interacting protein 1	Paip1
0.021204	-0.0160451	-0.033793	-0.103255	0.0032931	-0.150833		0.829722	0.428194	-0.0465716	-0.0465716	Q99LR1	Monoacylglycerol lipase ABHD12	Abhd12
0.041046	0.00288247	0.074912	-0.0210723	0.125557	0.00460933		0.827628	0.429587	0.0379891	0.0379891	P40142	Transketolase	Tkt
-0.0859685	0.121015	0.114722	0.000144286	0.075368	0.242328		0.823464	0.433055	0.0779349	0.0779349	Q6PDQ2	Chromodomain-helicase-DNA-binding protein 4	Chd4
0.241219	0.0513026	-0.0315363	0.0221902	0.0197553	0.0909888		0.82037	0.435479	0.0656533	0.0656533	Q64332	Synapsin-2	Syn2
NaN	0.490981	0.0801184	0.0668125	0.129371	NaN		0.816223	0.437498	0.191821	0.191821	P24638	Lysosomal acid phosphatase	Acp2
-0.0698396	0.00848693	0.285319	0.000865329	0.148465	0.179256		0.815688	0.437498	0.0920922	0.0920922	Q03137	Ephrin type-A receptor 4	Epha4
0.108083	-0.309324	-0.156526	-0.0388953	-0.105276	-0.0677876		0.817416	0.437498	-0.0949542	-0.0949542	Q9ET30	Transmembrane 9 superfamily member 3	Tm9sf3
0.546835	0.0612924	0.151843	-0.057752	0.183605	0.00259443		0.816508	0.437498	0.14807	0.14807	Q9QYR6	Microtubule-associated protein 1A;MAP1A heavy chain;MAP1 light chain LC2	Map1a
0.467833	0.694746	0.659107	-0.0794475	-0.223175	0.0924781		0.812463	0.438071	0.26859	0.26859	E9Q401	Ryanodine receptor 2	Ryr2
-0.140386	-0.0596002	0.000173111	0.0183493	-0.00417777	-0.0538681		0.812563	0.438071	-0.0399183	-0.0399183	P09405	Nucleolin	Ncl
0.21058	0.0628125	0.0808353	0.0490731	-0.0418037	-0.00400182		0.813565	0.438071	0.0595825	0.0595825	P99024	Tubulin beta-5 chain	Tubb5
-0.359296	-0.211114	0.0862929	-0.0736361	-0.0500489	-0.0337911		0.812947	0.438071	-0.106932	-0.106932	Q8BKC5	Importin-5	Ipo5
-0.164529	-0.139872	0.026881	-0.0207356	-0.0113525	-0.0125482		0.811044	0.438836	-0.0536926	-0.0536926	P28658	Ataxin-10	Atxn10
-0.109026	0.315682	0.181329	0.0822938	0.000533933	0.131985		0.80972	0.43884	0.100466	0.100466	Q80UG2	Plexin-A4	Plxna4
0.0808049	-0.209461	-0.124328	-0.0336434	-0.138159	-0.00610107		0.810036	0.43884	-0.0718147	-0.0718147	Q921M7	Protein FAM49B	Fam49b
NaN	0.127105	0.161637	0.194717	0.193915	-0.135		0.807628	0.440291	0.108475	0.108475	Q5SW19	Clustered mitochondria protein homolog	Cluh
-0.157432	NaN	0.466178	0.212009	0.322812	0.0840642		0.806782	0.440482	0.185526	0.185526	Q99MR3	Solute carrier family 12 member 9	Slc12a9
0.285196	NaN	0.293005	-0.0196383	-0.0487942	0.120219		0.803876	0.442102	0.125998	0.125998	O35083	1-acyl-sn-glycerol-3-phosphate acyltransferase alpha	Agpat1
-0.0346383	-0.00842098	0.100654	0.0629506	0.137886	0.013498		0.804521	0.442102	0.0453216	0.0453216	P25444	40S ribosomal protein S2	Rps2
0.112771	-0.0898814	0.11062	0.143132	0.0719519	0.00532815		0.802268	0.442407	0.058987	0.058987	Q3U0V1	Far upstream element-binding protein 2	Khsrp
0.15547	-0.0153742	0.148593	-0.0172127	0.136997	-0.0316217		0.802585	0.442407	0.0628085	0.0628085	Q62418	Drebrin-like protein	Dbnl
0.0778478	0.298189	0.29161	-0.0233724	-0.118227	0.153157		0.796592	0.442958	0.113201	0.113201	O08848	60 kDa SS-A/Ro ribonucleoprotein	Trove2
0.0422042	0.400101	0.132246	0.220825	-0.0719	-0.0201064		0.796878	0.442958	0.117228	0.117228	O35874	Neutral amino acid transporter A	Slc1a4
0.0228007	0.0684644	0.51612	0.0429245	0.35925	-0.0790208		0.797367	0.442958	0.15509	0.15509	P08003	Protein disulfide-isomerase A4	Pdia4
-0.17594	-0.256563	-0.0297002	-0.0166725	0.0688011	-0.0666993		0.798552	0.442958	-0.0794622	-0.0794622	Q60631	Growth factor receptor-bound protein 2	Grb2
NaN	0.0274371	0.180855	0.0553346	NaN	0.444879		0.795893	0.442958	0.177126	0.177126	Q7TNP2	Serine/threonine-protein phosphatase 2A 65 kDa regulatory subunit A beta isoform	Ppp2r1b
-0.601887	0.112633	-0.0506061	-0.494028	-0.13711	NaN		0.79995	0.442958	-0.234199	-0.234199	Q80XS6	Protein Smaug homolog 2	Samd4b
-0.0238941	-0.187198	0.0348105	-0.292193	0.0836762	-0.274058		0.799445	0.442958	-0.109809	-0.109809	Q8CC35	Synaptopodin	Synpo
-0.187388	-0.176332	0.224722	-0.203469	-0.240497	-0.112085		0.795889	0.442958	-0.115842	-0.115842	Q8R5H1	Ubiquitin carboxyl-terminal hydrolase 15	Usp15
-0.0395595	-0.160814	-0.533165	NaN	NaN	-0.0958204		0.796884	0.442958	-0.20734	-0.20734	Q9QUR7	Peptidyl-prolyl cis-trans isomerase NIMA-interacting 1	Pin1
-0.0694271	-0.227979	-0.0908535	-0.0663367	-0.188274	0.133695		0.795087	0.443119	-0.0848627	-0.0848627	O70591	Prefoldin subunit 2	Pfdn2
-0.738552	-0.200979	0.107353	NaN	-0.580917	NaN		0.793816	0.443646	-0.353274	-0.353274	O35188	Fractalkine;Processed fractalkine	Cx3cl1
0.11157	-0.00627491	0.15909	-0.00311961	0.0980422	-0.0383915		0.793287	0.443646	0.053486	0.053486	P70670;Q60817	Nascent polypeptide-associated complex subunit alpha	0
-0.0859685	-0.00747806	-0.24306	0.149259	-0.166587	-0.312097		0.781957	0.448743	-0.110989	-0.110989	P97855	Ras GTPase-activating protein-binding protein 1	G3bp1
0.213872	-0.0819039	0.0709211	0.0788831	0.138156	-0.00476878		0.784859	0.448743	0.0691932	0.0691932	Q02819	Nucleobindin-1	Nucb1
-0.701061	NaN	-0.340619	0.0596321	-0.210389	0.0174944		0.787183	0.448743	-0.234989	-0.234989	Q04750	DNA topoisomerase 1	Top1
-0.149259	-0.0109337	0.0814764	-0.140507	-0.0344974	-0.0983047		0.78378	0.448743	-0.058671	-0.058671	Q62093	Serine/arginine-rich splicing factor 2	Srsf2
0.0158409	-0.184408	-0.0852886	0.127897	-0.265677	-0.198113		0.7823	0.448743	-0.0982914	-0.0982914	Q8CAY6	Acetyl-CoA acetyltransferase	0
-0.148739	0.0224743	0.0579472	-0.052865	-0.0697021	-0.173222		0.785426	0.448743	-0.0606844	-0.0606844	Q8CBY8	Dynactin subunit 4	Dctn4
0.137727	-0.0513992	0.0731656	-0.00193447	0.0794933	0.0297002		0.785258	0.448743	0.0444588	0.0444588	Q8K310	Matrin-3	Matr3
-0.444243	-0.440126	0.29752	-0.19248	-0.0160683	-0.371217		0.784025	0.448743	-0.194436	-0.194436	Q8R420	ATP-binding cassette sub-family A member 3	Abca3
0.224031	-0.21078	0.256063	0.27739	0.2363	NaN		0.782602	0.448743	0.156601	0.156601	Q9CXT8	Mitochondrial-processing peptidase subunit beta	Pmpcb
0.227422	0.269273	0.0630474	0.26135	0.0902346	-0.198759		0.784295	0.448743	0.118761	0.118761	Q9JJ61	Polypeptide N-acetylgalactosaminyltransferase 16	Galnt16
-0.0515809	0.0275787	-0.105008	-0.036733	-0.0455827	0.0174944		0.779886	0.449579	-0.0323052	-0.0323052	Q9CX86	Heterogeneous nuclear ribonucleoprotein A0	Hnrnpa0
0.0309288	-0.00218015	-0.0932897	0.0117819	-0.219958	-0.106374		0.780317	0.449579	-0.0631819	-0.0631819	Q9CZY3	Ubiquitin-conjugating enzyme E2 variant 1	Ube2v1
NaN	0.018919	0.0946645	0.417488	-0.00920381	0.119423		0.777196	0.451063	0.128258	0.128258	P07091	Protein S100-A4	S100a4
0.0542275	-0.347087	-0.143002	-0.0832788	-0.0443242	NaN		0.777529	0.451063	-0.112693	-0.112693	Q8BVG4	Dipeptidyl peptidase 9	Dpp9
-0.0935602	-0.111352	-0.0387171	-0.104666	0.111415	-0.104511		0.773299	0.454435	-0.0568988	-0.0568988	Q9D0F9	Phosphoglucomutase-1	Pgm1
NaN	-0.429071	NaN	0.0313951	-0.51652	-0.0597957		0.772707	0.454435	-0.243498	-0.243498	Q9R1C7	Pre-mRNA-processing factor 40 homolog A	Prpf40a
0.210563	-0.0803777	-0.243182	-0.236248	-0.147046	-0.164529		0.769833	0.454555	-0.110137	-0.110137	P09528	Ferritin heavy chain;Ferritin heavy chain	0
-0.0278618	0.0583859	0.0639671	0.0396999	0.153591	-0.0241644		0.771811	0.454555	0.0439362	0.0439362	P84099	60S ribosomal protein L19	Rpl19
0.0574667	NaN	-0.29537	NaN	-0.0999011	-0.210563		0.76993	0.454555	-0.137092	-0.137092	P97450	ATP synthase-coupling factor 6	0
-0.343351	NaN	NaN	-0.0918942	0.0598407	-0.386959		0.770904	0.454555	-0.190591	-0.190591	Q8BPM0	Disheveled-associated activator of morphogenesis 1	Daam1
0.152276	0.265797	0.515542	NaN	0.162945	-0.172083		0.769469	0.454555	0.184895	0.184895	Q9WVH4	Forkhead box protein O3	Foxo3
-0.394624	0.126973	-0.617204	-0.118555	-0.185232	0.0779266		0.768261	0.455169	-0.185119	-0.185119	Q9JLR1	Protein transport protein Sec61 subunit alpha isoform 2	Sec61a2
-0.49211	-0.402397	-0.552377	NaN	0.273779	-0.103519		0.767634	0.455176	-0.255325	-0.255325	Q4KUS2	Protein unc-13 homolog A	Unc13a
0.0678481	0.0263043	-0.0646069	0.181166	NaN	0.217355		0.766334	0.455889	0.0856133	0.0856133	P54923	[Protein ADP-ribosylarginine] hydrolase	Adprh
-0.098689	-0.0194044	0.164141	0.195474	0.0554113	0.163241		0.763389	0.458338	0.0766955	0.0766955	O70310	Glycylpeptide N-tetradecanoyltransferase 1	Nmt1
0.0338649	-0.0791274	-0.126973	-0.100732	-0.0153548	0.0246034		0.762655	0.45846	-0.0439531	-0.0439531	Q91W50	Cold shock domain-containing protein E1	Csde1
0.0342489	-0.0136546	0.0763563	-0.0296911	0.0424865	0.171719		0.76191	0.458594	0.0469109	0.0469109	Q9D0K2	Succinyl-CoA:3-ketoacid coenzyme A transferase 1	0
-0.0253123	0.0368901	-0.00230651	0.0418037	0.0519225	0.012068		0.760151	0.459587	0.0191776	0.0191776	Q6PIE5	Sodium/potassium-transporting ATPase subunit alpha-2	Atp1a2
0.120875	-0.0624145	0.0909412	0.0713507	0.417502	0.0048968		0.759739	0.459587	0.107192	0.107192	Q9DBG6	Dolichyl-diphosphooligosaccharide--protein glycosyltransferase subunit 2	Rpn2
-0.0289935	-0.0894669	0.0802557	0.299127	0.23243	0.0820213		0.757791	0.461	0.0958957	0.0958957	Q6P1B1	Xaa-Pro aminopeptidase 1	Xpnpep1
-0.0812032	0.135535	0.0164537	0.0048968	0.126297	0.18053		0.751959	0.466572	0.0637515	0.0637515	Q8BIJ6	Isoleucine--tRNA ligase	0
-0.0935602	-0.17909	NaN	-0.438796	0.112007	-0.124094		0.751211	0.466718	-0.144707	-0.144707	P63213	Guanine nucleotide-binding protein G(I)/G(S)/G(O) subunit gamma-2	Gng2
0.0164974	-0.120467	-0.0703893	-0.0341455	0.0321969	-0.0389843		0.749662	0.467726	-0.0358819	-0.0358819	Q99NB9	Splicing factor 3B subunit 1	Sf3b1
-0.0972062	0.044464	0.12235	0.0880058	0.0354904	0.119954		0.747283	0.469256	0.0521763	0.0521763	P70168	Importin subunit beta-1	Kpnb1
0.0295291	-0.344648	-0.0526941	0.0415233	-0.0640551	-0.15909		0.746412	0.469256	-0.0915724	-0.0915724	Q8BR63	Protein FAM177A1	Fam177a1
-0.12075	-0.129229	-0.180275	0.0540844	-0.0333701	0.0399806		0.746966	0.469256	-0.0615932	-0.0615932	Q9QXK3	Coatomer subunit gamma-2	Copg2
-0.122341	-0.29511	0.0455356	-0.450912	0.0489644	-0.00592724		0.745253	0.469851	-0.129965	-0.129965	Q9DB34	Charged multivesicular body protein 2a	Chmp2a
-0.067088	0.0795658	0.214692	-0.0181912	0.11962	0.0529723		0.74376	0.47081	0.0635952	0.0635952	O70435	Proteasome subunit alpha type-3	Psma3
0.208361	0.0543624	0.0067532	0.0267293	0.110682	-0.0571515		0.742029	0.47203	0.0582894	0.0582894	Q91YT0	NADH dehydrogenase [ubiquinone] flavoprotein 1	0
0.724564	0.340505	0.0863695	0.0732718	-0.0684644	-0.0249128		0.738578	0.474303	0.188556	0.188556	P10637	Microtubule-associated protein tau	Mapt
-0.100036	-0.0148494	-0.054779	0.0482362	-0.00532815	-0.0795085		0.73866	0.474303	-0.0343774	-0.0343774	Q60668	Heterogeneous nuclear ribonucleoprotein D0	Hnrnpd
-0.0227584	-0.00462402	-0.358734	-0.13095	0.0515936	-0.0852977		0.738127	0.474303	-0.091795	-0.091795	Q9WV34	MAGUK p55 subfamily member 2	Mpp2
0.102016	NaN	-0.334454	NaN	-0.152897	-0.294986		0.736613	0.475298	-0.17008	-0.17008	Q6IRU2	Tropomyosin alpha-4 chain	Tpm4
NaN	0.286999	0.103348	0.45249	-0.192825	0.195852		0.72127	0.476057	0.169173	0.169173	O09167	60S ribosomal protein L21	Rpl21
0.325467	-0.126344	0.342781	-0.0116462	0.169177	0.0183493		0.731016	0.476057	0.119631	0.119631	O35678	Monoglyceride lipase	Mgll
-0.111699	0.58477	NaN	0.214125	NaN	0.274649		0.719864	0.476057	0.240461	0.240461	P11438	Lysosome-associated membrane glycoprotein 1	Lamp1
-0.0174944	-0.128629	0.0190972	-0.15793	0.0717396	-0.166486		0.731927	0.476057	-0.063284	-0.063284	P25976	Nucleolar transcription factor 1	Ubtf
-0.184344	-0.0804998	-0.0265876	-0.0776346	-0.125122	0.1133		0.730276	0.476057	-0.0634812	-0.0634812	P28660	Nck-associated protein 1	Nckap1
-0.147828	NaN	0.173027	0.544288	0.527595	0.00216244		0.725562	0.476057	0.219849	0.219849	P41233	ATP-binding cassette sub-family A member 1	Abca1
-0.158725	-0.0950343	0.67075	-0.0376509	0.526722	0.46425		0.731021	0.476057	0.228385	0.228385	P42225	Signal transducer and activator of transcription 1	Stat1
0.0903881	-0.0733174	0.256752	0.138552	0.0514739	-0.0253679		0.720141	0.476057	0.0730802	0.0730802	P47963	60S ribosomal protein L13	Rpl13
0.196095	-0.0341751	0.0908029	0.16092	0.141621	-0.106917		0.728036	0.476057	0.0747245	0.0747245	P51881	ADP/ATP translocase 2;ADP/ATP translocase 2	0
0.348225	-0.353708	0.510765	0.284277	0.257166	0.0666747		0.718959	0.476057	0.185567	0.185567	P52912	Nucleolysin TIA-1	Tia1
-0.00748262	-0.0364963	-0.0836559	0.00561564	-0.000432815	-0.00502936		0.732921	0.476057	-0.0212469	-0.0212469	P54728	UV excision repair protein RAD23 homolog B	Rad23b
0.00225232	-0.0853284	-0.306379	NaN	0.061812	-0.194064		0.718451	0.476057	-0.104341	-0.104341	P58404	Striatin-4	Strn4
0.430023	0.439676	NaN	-0.130508	0.38545	-0.0923709		0.725593	0.476057	0.206454	0.206454	Q62417	Sorbin and SH3 domain-containing protein 1	Sorbs1
-0.169925	0.00791302	-0.0257376	0.0344974	-0.087327	-0.0318724		0.719078	0.476057	-0.0454086	-0.0454086	Q64674	Spermidine synthase	Srm
0.321459	0.0892269	0.0109628	-0.143946	0.222145	0.1038		0.723257	0.476057	0.100608	0.100608	Q80TZ3	Putative tyrosine-protein phosphatase auxilin	Dnajc6
-0.0604624	-0.226696	-0.0363276	-0.0624447	-0.0082	0.0503276		0.718327	0.476057	-0.0573005	-0.0573005	Q8BYK6	YTH domain-containing family protein 3	Ythdf3
-0.00561564	-0.46971	-0.0169242	0.0352017	-0.238175	-0.0325067		0.722054	0.476057	-0.121288	-0.121288	Q8C0L0	Thioredoxin-related transmembrane protein 4	Tmx4
NaN	-0.00105352	-0.0881415	0.111165	0.327095	0.279293		0.724139	0.476057	0.125672	0.125672	Q8CG76	Aflatoxin B1 aldehyde reductase member 2	Akr7a2
0.274285	-0.0238124	0.0990154	0.51652	0.125195	-0.129182		0.735061	0.476057	0.14367	0.14367	Q8CGK3	Lon protease homolog	0
-0.0524158	0.0139266	0.0660044	0.0717627	0.148369	0.00748262		0.720142	0.476057	0.0425216	0.0425216	Q8QZY1	Eukaryotic translation initiation factor 3 subunit L	Eif3l
0.0182058	NaN	0.0189511	-0.0883161	-0.133432	-0.345601		0.725514	0.476057	-0.106038	-0.106038	Q8VE70	Programmed cell death protein 10	Pdcd10
0.113661	-0.0936173	-0.119157	-0.120608	-0.101112	-0.0186441		0.7213	0.476057	-0.0565796	-0.0565796	Q91V12	Cytosolic acyl coenzyme A thioester hydrolase	Acot7
-0.241962	-0.574627	0.0733629	NaN	NaN	-0.158784		0.718192	0.476057	-0.225502	-0.225502	Q91YN5	UDP-N-acetylhexosamine pyrophosphorylase;UDP-N-acetylgalactosamine pyrophosphorylase;UDP-N-acetylglucosamine pyrophosphorylase	Uap1
-0.102457	NaN	-0.527571	NaN	-0.068602	-0.0670771		0.728285	0.476057	-0.191427	-0.191427	Q9CXX9	CUE domain-containing protein 2	Cuedc2
0.00831944	0.253868	-0.0870554	0.235359	-0.0343565	0.183201		0.734119	0.476057	0.0932227	0.0932227	Q9CZB0	Succinate dehydrogenase cytochrome b560 subunit	0
-0.257252	0.0344974	NaN	-0.285812	NaN	-0.0369699		0.732513	0.476057	-0.136384	-0.136384	Q9D1C8	Vacuolar protein sorting-associated protein 28 homolog	Vps28
-0.00891703	0.0668125	-0.119157	-0.123073	-0.187008	0.0104934		0.72085	0.476057	-0.0601413	-0.0601413	Q9D2G2	Dihydrolipoyllysine-residue succinyltransferase component of 2-oxoglutarate dehydrogenase complex	0
0.171385	-0.102868	-0.421048	-0.0149806	-0.0903115	-0.375777		0.722946	0.476057	-0.138933	-0.138933	Q9DCJ5	NADH dehydrogenase [ubiquinone] 1 alpha subcomplex subunit 8	Ndufa8
-0.0123541	-0.0141644	-0.00590291	0.0889556	0.0371623	0.0947765		0.725832	0.476057	0.0314122	0.0314122	Q9JKW0	ADP-ribosylation factor-like protein 6-interacting protein 1	Arl6ip1
0.300768	-0.0479796	0.0334514	0.0661237	0.163042	-0.0243552		0.732146	0.476057	0.0818417	0.0818417	Q9R0Y5	Adenylate kinase isoenzyme 1	Ak1
0.0275132	-0.0210576	-0.0854246	-0.169112	-0.052555	0.0250289		0.71703	0.476062	-0.0459345	-0.0459345	P48453	Serine/threonine-protein phosphatase 2B catalytic subunit beta isoform	Ppp3cb
0.261933	0.387914	0.132467	0.117163	-0.242938	0.124328		0.717317	0.476062	0.130145	0.130145	Q8VDH1	F-box only protein 21	Fbxo21
-0.105008	-0.0505771	0.0118061	-0.000432859	0.0174609	-0.0482033		0.715585	0.476382	-0.029159	-0.029159	P80314	T-complex protein 1 subunit beta	Cct2
-0.000721115	-0.0331857	0.260377	-0.0227421	0.0660497	0.16543		0.715853	0.476382	0.0725345	0.0725345	Q9JK48	Endophilin-B1	Sh3glb1
0.00518858	0.0446039	0.0968229	-0.0496212	0.189861	0.0183493		0.70985	0.482075	0.0508675	0.0508675	P63325	40S ribosomal protein S10	Rps10
-0.0487942	NaN	0.166746	0.130799	0.168431	-0.0370735		0.707333	0.483792	0.0760216	0.0760216	P41105	60S ribosomal protein L28	Rpl28
-0.537743	-0.250835	0.196608	-0.378419	-0.0920721	0.0586628		0.707157	0.483792	-0.1673	-0.1673	Q8CIG8	Protein arginine N-methyltransferase 5	Prmt5
-0.0762854	0.179511	0.240418	0.0835197	0.129576	-0.0767976		0.703707	0.486366	0.0799903	0.0799903	Q99L04	Dehydrogenase/reductase SDR family member 1	Dhrs1
-0.572308	-0.119244	-0.0749164	-0.0493225	NaN	NaN		0.70425	0.486366	-0.203948	-0.203948	Q9JKB1;P58321	Ubiquitin carboxyl-terminal hydrolase isozyme L3;Ubiquitin carboxyl-terminal hydrolase isozyme L4	Uchl3;Uchl4
0.0934018	0.261471	0.0886689	0.182438	0.22366	-0.219707		0.70283	0.486707	0.104989	0.104989	Q9DBF1	Alpha-aminoadipic semialdehyde dehydrogenase	Aldh7a1
0.0438541	0.0993626	0.0506219	0.0581087	0.22825	-0.0992781		0.699006	0.490367	0.0634865	0.0634865	P10605	Cathepsin B;Cathepsin B light chain;Cathepsin B heavy chain	Ctsb
-0.344715	0.00705191	-0.210763	0.0747794	-0.0882773	-0.00494247		0.698245	0.490582	-0.0944777	-0.0944777	Q8CIQ7	Dedicator of cytokinesis protein 3	Dock3
NaN	-0.0186003	-0.214	0.115433	-0.220206	-0.154586		0.69385	0.494923	-0.098392	-0.098392	Q8CCJ3	E3 UFM1-protein ligase 1	Ufl1
0.0700121	0.0364681	-0.179511	-0.0647817	-0.063641	-0.15449		0.690755	0.495862	-0.0593239	-0.0593239	P53996	Cellular nucleic acid-binding protein	Cnbp
0.282211	-0.0812169	0.132388	0.134221	0.0573316	-0.046623		0.691624	0.495862	0.0797186	0.0797186	Q3UEB3	Poly(U)-binding-splicing factor PUF60	Puf60
0.0658081	-0.11641	0.382664	0.00259443	0.241066	0.0618453		0.691163	0.495862	0.106261	0.106261	Q9CQA3	Succinate dehydrogenase [ubiquinone] iron-sulfur subunit	0
0.0143393	0.10742	-0.187514	-0.133132	-0.158078	-0.0502484		0.69214	0.495862	-0.0678689	-0.0678689	Q9CZD3	Glycine--tRNA ligase	Gars
-0.0837921	-0.321766	0.00728955	-0.0952192	0.0832635	-0.0747297		0.685511	0.497991	-0.0808256	-0.0808256	O54734	Dolichyl-diphosphooligosaccharide--protein glycosyltransferase 48 kDa subunit	Ddost
-1.73144	-0.0132323	-0.322966	-0.2712	-0.336855	0.23352		0.686967	0.497991	-0.40703	-0.40703	P57722	Poly(rC)-binding protein 3	Pcbp3
-0.0680517	-0.135538	0.0635599	-0.197947	-0.0676387	0.0451634		0.687011	0.497991	-0.0600755	-0.0600755	Q64152	Transcription factor BTF3	Btf3
-0.489029	0.0687396	0.525413	0.273337	0.548586	0.503756		0.686179	0.497991	0.238467	0.238467	Q64339	Ubiquitin-like protein ISG15	Isg15
-0.059909	-0.000100957	0.171417	0.187134	0.31337	-0.0619024		0.685551	0.497991	0.0916681	0.0916681	Q9CPY7	Cytosol aminopeptidase	Lap3
-0.0430645	-0.0890218	0.0337172	-0.196029	-0.144699	0.0721745		0.686912	0.497991	-0.0611538	-0.0611538	Q9CXY6	Interleukin enhancer-binding factor 2	Ilf2
0.0109046	0.108491	-0.0850168	0.164014	0.0277779	0.0821575		0.684399	0.498622	0.051388	0.051388	P13707	Glycerol-3-phosphate dehydrogenase [NAD(+)]	0
0.0997108	0.00762616	-0.177344	-0.154249	-0.0982848	-0.047249		0.68347	0.499045	-0.0616316	-0.0616316	Q9ES97	Reticulon-3	Rtn3
0.0562512	-0.0984283	-0.195852	-0.00656479	-0.0880058	0.0100636		0.679433	0.499717	-0.0537559	-0.0537559	O55042	Alpha-synuclein	Snca
0.102063	0.0182068	-0.113034	-0.118617	-0.14483	-0.0839361		0.680419	0.499717	-0.0566912	-0.0566912	P35802	Neuronal membrane glycoprotein M6-a	Gpm6a
0.304309	NaN	0.0395032	0.349592	-0.113567	0.067088		0.678671	0.499717	0.129385	0.129385	Q3TKT4;Q6DIC0	Transcription activator BRG1;Probable global transcription activator SNF2L2	Smarca4;Smarca2
0.0712999	0.0429245	0.243267	0.0828389	0.0232697	-0.0864002		0.678426	0.499717	0.0628666	0.0628666	Q6P5E4	UDP-glucose:glycoprotein glucosyltransferase 1	Uggt1
NaN	NaN	-0.693498	-0.487399	0.336537	-0.821891		0.682239	0.499717	-0.416563	-0.416563	Q91YD9	Neural Wiskott-Aldrich syndrome protein	Wasl
0.268052	-0.00550715	0.294438	-0.0236364	0.230533	-0.128677		0.680382	0.499717	0.105867	0.105867	Q9CQ92	Mitochondrial fission 1 protein	Fis1
0.130144	-0.0313415	-0.219091	-0.089605	-0.105946	-0.0902039		0.681579	0.499717	-0.0676739	-0.0676739	Q9JIS5	Synaptic vesicle glycoprotein 2A	Sv2a
-0.283092	-0.0150097	-0.0564447	-0.0553514	-0.186501	0.111432		0.678579	0.499717	-0.0808277	-0.0808277	Q9QUJ7	Long-chain-fatty-acid--CoA ligase 4	Acsl4
-0.0408223	-0.380634	-0.00834347	-0.0966995	0.113707	-0.181591		0.676157	0.501054	-0.0990638	-0.0990638	Q64514	Tripeptidyl-peptidase 2	Tpp2
-0.321004	0.0911243	NaN	NaN	-0.253989	-0.0979495		0.676254	0.501054	-0.145455	-0.145455	Q9EPR4	Solute carrier family 23 member 2	Slc23a2
0.21791	0.017922	0.0507415	0.012068	0.266073	-0.0906186		0.671384	0.504226	0.079016	0.079016	O89017	Legumain	Lgmn
-0.0611541	0.0776532	0.0764932	0.0458623	0.0860785	-0.0150243		0.67211	0.504226	0.0349848	0.0349848	P10126	Elongation factor 1-alpha 1	Eef1a1
0.099479	-0.0304571	0.138521	-0.180659	0.387921	0.345396		0.672417	0.504226	0.1267	0.1267	P50247	Adenosylhomocysteinase	Ahcy
0.0204428	-0.067198	-0.0409626	-0.0337172	0.0332004	-0.0555313		0.670311	0.504226	-0.023961	-0.023961	Q3UHJ0	AP2-associated protein kinase 1	Aak1
-0.0156403	0.108223	0.314733	-0.0607734	0.117474	0.00776951		0.67011	0.504226	0.078631	0.078631	Q8BMJ2	Leucine--tRNA ligase	0
0.304131	0.469573	0.0446872	-0.0295291	-0.040121	NaN		0.670566	0.504226	0.149748	0.149748	Q8CIP5	Protein dispatched homolog 2	Disp2
0.328344	-0.177506	-0.0102069	0.748719	0.0431404	0.197991		0.667954	0.506095	0.188414	0.188414	Q9CX00	IST1 homolog	Ist1
0.0426351	-0.161008	-0.0054719	-0.052072	0.0233871	-0.266663		0.666637	0.506353	-0.0698654	-0.0698654	P41216	Long-chain-fatty-acid--CoA ligase 1	Acsl1
-0.000288558	-0.337157	0.061812	NaN	-0.0648829	-0.179025		0.66714	0.506353	-0.103908	-0.103908	Q61112	45 kDa calcium-binding protein	Sdf4
0.248965	NaN	0.191953	-0.0741676	0.112818	-0.0277926		0.659406	0.509734	0.0903551	0.0903551	P10639	Thioredoxin	Txn
-0.130931	-0.02116	0.0224636	-0.0557412	-0.0106367	0.00532815		0.661189	0.509734	-0.0317795	-0.0317795	P42932	T-complex protein 1 subunit theta	Cct8
0.0599912	0.0132121	-0.063641	0.177982	-0.00776951	0.131326		0.661274	0.509734	0.0518501	0.0518501	P58021	Transmembrane 9 superfamily member 2	Tm9sf2
0.207761	0.186754	0.139061	0.843743	0.377707	-0.384094		0.663107	0.509734	0.228489	0.228489	Q3UGR5	Haloacid dehalogenase-like hydrolase domain-containing protein 2	Hdhd2
0.338834	-0.129466	0.104372	-0.0671073	0.130823	0.228603		0.659394	0.509734	0.10101	0.10101	Q99JF8	PC4 and SFRS1-interacting protein	Psip1
0.0952347	0.276318	0.101056	-0.134509	0.0369699	0.0792927		0.660353	0.509734	0.0757272	0.0757272	Q9ER72	Cysteine--tRNA ligase	0
0.019185	0.0253123	0.455594	0.0123541	0.460886	-0.113598		0.661021	0.509734	0.143289	0.143289	Q9JKV1	Proteasomal ubiquitin receptor ADRM1	Adrm1
-0.00115371	0.0651587	0.00395845	-0.184326	-0.0863761	-0.112303		0.660759	0.509734	-0.052507	-0.052507	Q9QZB7	Actin-related protein 10	Actr10
0.0517281	0.105678	-0.587461	0.0648829	-0.618615	-0.158252		0.657491	0.511335	-0.19034	-0.19034	Q9CY27	Very-long-chain enoyl-CoA reductase	Tecr
0.0512646	0.0381553	-0.0277203	-0.0510254	-0.193583	-0.16955		0.655642	0.51224	-0.058743	-0.058743	Q6P5H2	Nestin	Nes
-0.0499095	-0.289545	0.0064778	-0.245779	0.163333	-0.167685		0.655873	0.51224	-0.0971848	-0.0971848	Q923D5	WW domain-binding protein 11	Wbp11
-0.0494913	0.0575542	-0.0299829	-0.078259	-0.19333	NaN		0.654537	0.512908	-0.0587018	-0.0587018	Q6PCZ4	Melanoma-associated antigen E1	Magee1
-0.0267293	-0.083401	-0.119024	-0.111274	0.13065	-0.125699		0.652917	0.514187	-0.055913	-0.055913	P15209	BDNF/NT-3 growth factors receptor	Ntrk2
0.0631228	-0.0167017	0.0373695	-0.0226541	0.0662763	0.0057592		0.651545	0.514539	0.0221953	0.0221953	P56480	ATP synthase subunit beta	0
0.199835	0.234992	-0.159758	0.0295589	0.279669	NaN		0.651777	0.514539	0.116859	0.116859	Q8R366	Immunoglobulin superfamily member 8	Igsf8
0.211632	-0.0282192	-0.0368901	0.00877379	0.134984	0.0439044		0.648146	0.517942	0.0556974	0.0556974	Q9JII6	Alcohol dehydrogenase [NADP(+)]	Akr1a1
NaN	-0.184556	0.0905878	-0.241202	0.0558312	-0.556924		0.645642	0.520293	-0.167253	-0.167253	A2AJI0	MAP7 domain-containing protein 1	Map7d1
-0.171079	-0.06124	0.0386582	0.0514416	-0.0630888	-0.0703908		0.643805	0.521214	-0.0459497	-0.0459497	Q62167;P16381	ATP-dependent RNA helicase DDX3X;Putative ATP-dependent RNA helicase Pl10	Ddx3x;D1Pas1
0.0179283	-0.0864461	0.0784723	-0.371534	-0.0970713	-0.0638464		0.644017	0.521214	-0.0870829	-0.0870829	Q80YA9	Connector enhancer of kinase suppressor of ras 2	Cnksr2
0.0718609	NaN	-0.302056	-0.128393	-0.153935	0.0318186		0.64206	0.521389	-0.0961408	-0.0961408	A2AG50	MAP7 domain-containing protein 2	Map7d2
-0.23008	NaN	0.347601	0.0441843	0.332898	0.303576		0.64302	0.521389	0.159636	0.159636	Q62159	Rho-related GTP-binding protein RhoC	Rhoc
-0.0387171	-0.216535	0.144824	-0.464664	-0.356933	0.0985544		0.642411	0.521389	-0.138912	-0.138912	Q8CHK3	Lysophospholipid acyltransferase 7	Mboat7
0.220782	-0.0595851	0.230634	0.196229	NaN	-0.0852365		0.639483	0.523318	0.100565	0.100565	O70325	Phospholipid hydroperoxide glutathione peroxidase	0
NaN	0.221444	0.38039	0.274649	NaN	-0.163349		0.6388	0.523318	0.178284	0.178284	Q11136	Xaa-Pro dipeptidase	Pepd
-0.284869	-0.0274838	-0.387693	-0.0430215	-0.199751	0.218347		0.638332	0.523318	-0.120745	-0.120745	Q8BVQ5	Protein phosphatase methylesterase 1	Ppme1
0.119902	0.185993	0.605266	-0.0444045	0.171417	-0.159863		0.638895	0.523318	0.146385	0.146385	Q99LS3	Phosphoserine phosphatase	Psph
0.0159721	NaN	0.0292052	-0.0863388	-0.163628	-0.575529		0.636065	0.524777	-0.156064	-0.156064	P49615	Cyclin-dependent-like kinase 5	Cdk5
0.158751	0.200253	0.104961	-0.0213065	NaN	-0.0732111		0.636312	0.524777	0.0738896	0.0738896	Q9QZ23	NFU1 iron-sulfur cluster scaffold homolog	0
-0.182311	-0.0365111	0.0175631	-0.107182	0.0592244	-0.0392066		0.63396	0.526686	-0.0480705	-0.0480705	P56959	RNA-binding protein FUS	Fus
0.0494569	-0.155052	-0.273576	-0.15645	-0.238787	0.183836		0.631412	0.529143	-0.0984286	-0.0984286	Q9WVK8	Cholesterol 24-hydroxylase	Cyp46a1
0.165677	-0.181968	0.145573	0.11929	0.39407	NaN		0.630366	0.529776	0.128528	0.128528	Q99KK7	Dipeptidyl peptidase 3	Dpp3
0.149185	-0.0600062	-0.0176369	0.669208	0.01552	0.128821		0.626947	0.533316	0.147515	0.147515	Q9D486	C-Maf-inducing protein	Cmip
0.592397	-0.127274	-0.0427844	0.516419	-0.067088	0.157173		0.62571	0.53419	0.171474	0.171474	Q9Z0H8	CAP-Gly domain-containing linker protein 2	Clip2
0.0068256	-0.0972086	-0.13014	-0.207878	0.179302	-0.32036		0.623875	0.535158	-0.0949098	-0.0949098	O35344	Importin subunit alpha-4	Kpna3
-0.368601	-0.229112	0.18705	-0.0277338	NaN	-0.235297		0.623982	0.535158	-0.134739	-0.134739	O70439	Syntaxin-7	Stx7
0.0419963	-0.0317986	0.263993	-0.0763716	0.472069	0.0197731		0.621032	0.538024	0.114943	0.114943	P46978	Dolichyl-diphosphooligosaccharide--protein glycosyltransferase subunit STT3A	Stt3a
-0.178237	-0.232193	NaN	NaN	0.14116	-0.312258		0.620215	0.538388	-0.145382	-0.145382	Q9Z1W9	STE20/SPS1-related proline-alanine-rich protein kinase	Stk39
-0.19333	-0.192826	0.0154034	0.000288558	0.0647515	-0.0527753		0.619204	0.538994	-0.0597481	-0.0597481	P37040	NADPH--cytochrome P450 reductase	Por
-0.0301242	-0.0845479	0.139538	-0.23528	-0.00619029	-0.348335		0.616334	0.541267	-0.0941567	-0.0941567	P23198	Chromobox protein homolog 3	Cbx3
-0.285225	-0.0160014	-0.0802483	0.0291349	-0.0494913	0.0229004		0.616464	0.541267	-0.063155	-0.063155	Q3UPL0	Protein transport protein Sec31A	Sec31a
-0.0766959	0.122474	0.0161181	0.067914	-0.00891703	0.190552		0.615812	0.541269	0.0519075	0.0519075	Q9D051	Pyruvate dehydrogenase E1 component subunit beta	0
-0.0192037	NaN	-0.518737	0.0812032	NaN	-1.04644		0.614436	0.541586	-0.375795	-0.375795	D3YZP9	Coiled-coil domain-containing protein 6	Ccdc6
-0.0305479	-0.00323526	-0.0221902	0.148869	0.0417438	0.0982848		0.612402	0.541586	0.0388207	0.0388207	P24668	Cation-dependent mannose-6-phosphate receptor	M6pr
-0.111298	0.12499	-0.133827	-0.0272926	-0.0394191	-0.132214		0.612217	0.541586	-0.0531769	-0.0531769	P42669	Transcriptional activator protein Pur-alpha	Pura
0.00961147	-0.204466	0.15157	-0.259668	0.00679666	-0.261068		0.611932	0.541586	-0.0928706	-0.0928706	P70297	Signal transducing adapter molecule 1	Stam
-0.281431	0.231432	0.394904	-0.0233138	0.163026	0.324695		0.6139	0.541586	0.134885	0.134885	Q60766	Immunity-related GTPase family M protein 1	Irgm1
0.0560262	0.0224743	0.310558	-0.116598	0.214927	0.010923		0.612999	0.541586	0.0830516	0.0830516	Q61081	Hsp90 co-chaperone Cdc37;Hsp90 co-chaperone Cdc37	0
-0.146786	-0.0681203	NaN	-0.13193	0.0356531	0.0392789		0.614003	0.541586	-0.0543807	-0.0543807	Q99L13	3-hydroxyisobutyrate dehydrogenase	0
-0.0676387	-0.0464144	-0.062398	-0.0145432	0.0279102	0.0255958		0.609462	0.541591	-0.0229147	-0.0229147	Q61990	Poly(rC)-binding protein 2	Pcbp2
-0.214249	-0.637468	0.0400815	0.165944	-0.377513	0.0411028		0.609755	0.541591	-0.163684	-0.163684	Q9CPU4	Microsomal glutathione S-transferase 3	Mgst3
0.0878714	0.0681893	-0.0274371	0.0472592	-0.0571383	0.0738202		0.609356	0.541591	0.0320941	0.0320941	Q9D710	Thioredoxin-related transmembrane protein 2	Tmx2
0.629992	0.0328061	0.49983	0.0521377	-0.033652	-0.15917		0.610062	0.541591	0.170324	0.170324	Q9JKF1	Ras GTPase-activating-like protein IQGAP1	Iqgap1
-0.0186342	0.0100636	0.0243845	-0.027131	0.140523	0.0761487		0.610263	0.541591	0.0342258	0.0342258	Q9QZE5	Coatomer subunit gamma-1	Copg1
0.010178	-0.101165	0.0909105	0.183836	0.185917	-0.00429115		0.607595	0.542511	0.0608976	0.0608976	E9PVA8		Gcn1l1
0.0149951	-0.0560861	-0.145091	-0.0837985	-0.127765	0.0999011		0.608005	0.542511	-0.0496407	-0.0496407	P84091	AP-2 complex subunit mu	Ap2m1
-0.951215	NaN	NaN	-0.244941	0.185425	-0.331354		0.60637	0.543403	-0.335521	-0.335521	Q9CRC8	Leucine-rich repeat-containing protein 40	Lrrc40
-0.152638	0.0603242	0.168901	0.100036	0.179237	0.0319598		0.604506	0.545099	0.0646366	0.0646366	P26041	Moesin	Msn
0.0220241	0.256528	NaN	-0.0545871	NaN	0.18409		0.602961	0.545255	0.102014	0.102014	P09671	Superoxide dismutase [Mn]	0
0.282281	0.114234	-0.0681893	-0.00598518	0.0337911	0.0328061		0.602346	0.545255	0.0648229	0.0648229	P14873	Microtubule-associated protein 1B;MAP1B heavy chain;MAP1 light chain LC1	Map1b
0.114941	0.11836	-0.0721745	-0.00501486	0.229653	-0.0247954		0.602409	0.545255	0.0601615	0.0601615	P70333	Heterogeneous nuclear ribonucleoprotein H2	Hnrnph2
-0.225645	-0.726114	0.162234	-0.0316659	0.0269252	-0.196492		0.603623	0.545255	-0.165126	-0.165126	Q6ZWN5	40S ribosomal protein S9	Rps9
0.0572115	-0.0644196	0.213103	-0.386204	-0.382169	-0.2041		0.599091	0.547436	-0.127763	-0.127763	Q5DTL9	Sodium-driven chloride bicarbonate exchanger	Slc4a10
0.205896	NaN	-0.0553346	0.0588013	-0.0176369	0.574441		0.599449	0.547436	0.153233	0.153233	Q8K0X8	Fasciculation and elongation protein zeta-1	Fez1
0.0325953	0.000288558	-0.271306	NaN	0.0119952	-0.183916		0.600067	0.547436	-0.0820687	-0.0820687	Q8VE96	Solute carrier family 35 member F6	Slc35f6
0.0335105	0.0425042	0.0179283	-0.0287489	0.0321379	-0.00892897		0.598411	0.547656	0.0147338	0.0147338	Q03265	ATP synthase subunit alpha	0
-0.0612924	0.0192037	-0.110497	0.0203421	-0.125254	0.0330882		0.597162	0.548594	-0.0374016	-0.0374016	Q9Z1G3	V-type proton ATPase subunit C 1	Atp6v1c1
NaN	NaN	-0.42975	-0.407804	-0.51167	0.294077		0.595588	0.549947	-0.263787	-0.263787	Q5DQR4	Syntaxin-binding protein 5-like	Stxbp5l
0.0607132	0.00920381	0.0303982	0.0999011	0.129434	-0.0879633		0.593883	0.551469	0.0402812	0.0402812	P62334	26S protease regulatory subunit 10B	Psmc6
0.142115	0.00633396	-0.0197731	-0.00309065	-0.0229004	0.176067		0.593328	0.551535	0.0464586	0.0464586	Q91V92	ATP-citrate synthase	Acly
0.049442	0.0113525	-0.0382958	-0.0139605	0.215848	0.0601858		0.592594	0.551829	0.0474286	0.0474286	Q9QZ06	Toll-interacting protein	Tollip
-0.0865121	0.0366088	0.0965452	-0.108783	-0.0719	-0.198461		0.591321	0.552808	-0.0554169	-0.0554169	O89051	Integral membrane protein 2B;BRI2	0
0.0334071	NaN	NaN	-0.258977	0.0223611	-0.259288		0.589462	0.553898	-0.115624	-0.115624	P62500	TSC22 domain family protein 1	Tsc22d1
0.0284399	-0.127794	-0.014641	0.0863761	0.309538	0.214249		0.58975	0.553898	0.0826948	0.0826948	Q62465	Synaptic vesicle membrane protein VAT-1 homolog	Vat1
0.0757329	0.0582473	-0.0835197	-0.148513	-0.107956	-0.0824689		0.587107	0.555638	-0.0480795	-0.0480795	P17183	Gamma-enolase	Eno2
0.7051	NaN	0.0897892	0.0978804	0.404458	-0.242652		0.586763	0.555638	0.210915	0.210915	P55258	Ras-related protein Rab-8A	Rab8a
0.0610443	-0.139315	-0.00949053	-0.0608035	0.0290727	-0.162767		0.5866	0.555638	-0.0470433	-0.0470433	P68254	14-3-3 protein theta	Ywhaq
-0.0801119	0.0727232	0.0232551	0.215368	0.00314848	0.0708015		0.584997	0.557053	0.0508641	0.0508641	Q9D0I9	Arginine--tRNA ligase	0
-0.0326651	0.0824301	NaN	-0.0777717	0.279459	0.179893		0.582798	0.558985	0.0862691	0.0862691	P08775	DNA-directed RNA polymerase II subunit RPB1	Polr2a
-0.0391384	-0.0953271	-0.0659859	-0.0598859	-0.0483758	0.09815		0.581503	0.558985	-0.0350938	-0.0350938	Q61543	Golgi apparatus protein 1	Glg1
0.139458	0.0669503	-0.0791561	-0.0194774	0.0124463	0.204892		0.582001	0.558985	0.0541855	0.0541855	Q99L45	Eukaryotic translation initiation factor 2 subunit 2	Eif2s2
0.0843185	-0.141446	0.199024	0.0712136	0.0341603	0.0999011		0.58182	0.558985	0.0578618	0.0578618	Q9D2R0	Acetoacetyl-CoA synthetase	Aacs
0.0842879	-0.268556	-0.247198	-0.511732	0.348445	-0.401844		0.580763	0.559138	-0.1661	-0.1661	P61022	Calcineurin B homologous protein 1	Chp1
-0.0897694	0.0409626	-0.340961	0.15069	-0.0628125	-0.269043		0.580393	0.559138	-0.0951556	-0.0951556	Q9CQR6	Serine/threonine-protein phosphatase 6 catalytic subunit;Serine/threonine-protein phosphatase 6 catalytic subunit	0
0.030575	0.158466	0.335535	-0.0192728	0.0858948	-0.112631		0.577651	0.56141	0.0797613	0.0797613	P47856	Glutamine--fructose-6-phosphate aminotransferase [isomerizing] 1	Gfpt1
-0.0764222	0.0136409	0.074593	0.249385	0.213002	-0.0550067		0.577149	0.56141	0.0698653	0.0698653	P55096	ATP-binding cassette sub-family D member 3	Abcd3
-0.0858326	NaN	0.142226	0.158596	NaN	0.091666		0.577509	0.56141	0.0766637	0.0766637	Q60714	Long-chain fatty acid transport protein 1	Slc27a1
0.145637	-0.147042	0.270382	-0.0264108	0.158317	0.0540844		0.574956	0.562334	0.0758279	0.0758279	O35841	Apoptosis inhibitor 5	Api5
-0.0545011	0.00100953	0.075824	0.0238941	0.0399776	0.0549179		0.575243	0.562334	0.0235203	0.0235203	Q8BFR5	Elongation factor Tu	0
0.0410609	-0.274076	-0.274649	-0.218397	-0.0411028	0.18574		0.575094	0.562334	-0.096904	-0.096904	Q8BPN8	DmX-like protein 2	Dmxl2
-0.0312541	0.595122	0.202489	NaN	0.0105993	NaN		0.572754	0.564554	0.194239	0.194239	Q5SRY7	F-box/WD repeat-containing protein 11	Fbxw11
NaN	NaN	-0.0332292	0.309409	0.380916	-0.0477112		0.571837	0.565108	0.152346	0.152346	P49442	Inositol polyphosphate 1-phosphatase	Inpp1
0.234194	0.550211	-0.144177	0.0739573	NaN	0.0335111		0.568847	0.567115	0.149539	0.149539	P33175	Kinesin heavy chain isoform 5A	Kif5a
-0.121944	0.0560286	0.136791	-0.0324772	0.131535	0.186754		0.569644	0.567115	0.0594479	0.0594479	P35123	Ubiquitin carboxyl-terminal hydrolase 4	Usp4
0.19851	0.0136409	0.03354	-0.0041899	0.0672887	-0.0493076		0.568827	0.567115	0.0432471	0.0432471	Q8R570	Synaptosomal-associated protein 47	Snap47
0.0323002	0.123534	-0.081067	0.100843	0.161153	-0.043869		0.567571	0.568118	0.0488157	0.0488157	P84089	Enhancer of rudimentary homolog	Erh
-0.116498	0.0476779	0.157447	0.459956	0.220211	-0.106886		0.566317	0.569121	0.110318	0.110318	P97371	Proteasome activator complex subunit 1	Psme1
-0.122341	0.0469799	0.11249	0.0529723	0.142688	0.044464		0.564626	0.5707	0.0462088	0.0462088	P14206	40S ribosomal protein SA	Rpsa
-0.0821575	-0.0301036	0.00327862	-0.0475471	-0.0318186	0.0508847		0.564108	0.57074	-0.0229106	-0.0229106	Q9EQH3	Vacuolar protein sorting-associated protein 35	Vps35
0.159992	0.259062	0.172815	0.0460021	0.223088	-0.272315		0.563177	0.571325	0.0981072	0.0981072	Q80UW2	F-box only protein 2	Fbxo2
-0.182565	-0.0258819	0.0718003	-0.0591643	-0.0230425	-0.0280574		0.560878	0.573715	-0.0411518	-0.0411518	P62242	40S ribosomal protein S8	Rps8
0.0668202	-0.0168039	0.0692551	0.0546401	-0.0287106	-0.0090887		0.55852	0.575614	0.0226854	0.0226854	O35345	Importin subunit alpha-7	Kpna6
-0.0110662	0.0875986	0.059525	0.346872	-0.0753272	0.028852		0.558473	0.575614	0.0727424	0.0727424	P61358	60S ribosomal protein L27	Rpl27
-0.227495	-0.112459	0.639063	0.0618453	0.270365	0.312781		0.557759	0.575917	0.15735	0.15735	E9Q555	E3 ubiquitin-protein ligase RNF213	Rnf213
0.0723159	-0.080637	-0.0771063	-0.173954	0.0567613	-0.0771628		0.555922	0.576894	-0.0466305	-0.0466305	P13595	Neural cell adhesion molecule 1	Ncam1
-0.0482362	0.010923	-0.0973411	-0.130492	0.119354	-0.164092		0.555573	0.576894	-0.0516474	-0.0516474	P39688	Tyrosine-protein kinase Fyn	Fyn
-0.340505	NaN	0.161992	-0.0908951	NaN	-0.476117		0.556492	0.576894	-0.186381	-0.186381	Q9ESV0	ATP-dependent RNA helicase DDX24	Ddx24
0.110075	0.0989585	0.400225	-0.0674398	0.151634	-0.137473		0.550295	0.5833	0.0926633	0.0926633	P67871	Casein kinase II subunit beta	Csnk2b
0.0498302	0.0600474	0.0726951	-0.188397	0.189697	0.292193		0.548598	0.584935	0.0793441	0.0793441	Q9Z1B3	1-phosphatidylinositol 4	0
-0.171719	0.0540844	-0.0989585	0.0697021	-0.108625	-0.0272779		0.546861	0.586628	-0.0471323	-0.0471323	O08759	Ubiquitin-protein ligase E3A	Ube3a
0.0795085	0.0434844	NaN	0.143655	-0.109561	0.711759		0.545631	0.587641	0.173769	0.173769	Q7TPH6	E3 ubiquitin-protein ligase MYCBP2	Mycbp2
0.445912	-0.199123	-0.271067	0.488515	0.225531	0.250355		0.543452	0.589945	0.156687	0.156687	Q08331	Calretinin	Calb2
-0.0159258	-0.00785516	-0.00374607	0.173128	0.376133	-0.0417735		0.542446	0.59066	0.0799934	0.0799934	Q8K0D5	Elongation factor G	0
-0.245739	-0.0645101	0.0146161	-0.0301625	-0.0122111	0.0394191		0.541098	0.591843	-0.0497646	-0.0497646	Q9EPL8	Importin-7	Ipo7
NaN	NaN	-0.211386	0.101919	-0.0565835	-0.24127		0.540456	0.592065	-0.10183	-0.10183	P59708	Splicing factor 3B subunit 6	Sf3b6
0.120937	0.126444	-0.00891703	0.0628125	-0.012068	-0.0631077		0.539672	0.592081	0.0376836	0.0376836	P21107	Tropomyosin alpha-3 chain	Tpm3
-0.0132121	0.15043	0.0837527	0.0356239	0.0802862	-0.0910949		0.539489	0.592081	0.0409642	0.0409642	Q80TH2	Protein LAP2	Erbb2ip
-0.00662125	0.0659859	0.0184688	-0.03354	0.0302656	0.0234683		0.537211	0.594541	0.0163379	0.0163379	P97807	Fumarate hydratase	0
0.452116	NaN	NaN	0.21176	-0.0632269	-0.00498587		0.532925	0.59978	0.148916	0.148916	D3YXK2	Scaffold attachment factor B1	Safb
NaN	NaN	0.0271603	0.0272956	-0.239887	-0.156097		0.532202	0.60012	-0.0853819	-0.0853819	O88952;Q8JZS0	Protein lin-7 homolog C;Protein lin-7 homolog A	Lin7c;Lin7a
0.184408	-0.239174	-0.0677764	-0.122538	-0.0691523	-0.083401		0.530731	0.600291	-0.0662724	-0.0662724	P19783	Cytochrome c oxidase subunit 4 isoform 1	0
0.146867	-0.0683774	-0.0846086	0.148869	0.0835692	0.0680517		0.530654	0.600291	0.0490618	0.0490618	P28474	Alcohol dehydrogenase class-3	Adh5
-0.0387171	-0.0628665	NaN	0.332851	0.326932	NaN		0.531496	0.600291	0.13955	0.13955	Q03146	Epithelial discoidin domain-containing receptor 1	Ddr1
0.216853	-0.0434675	0.185195	-0.116348	0.147905	0.000288558		0.529133	0.60174	0.0650712	0.0650712	Q80XI3	Eukaryotic translation initiation factor 4 gamma 3	Eif4g3
-0.195348	NaN	0.43491	0.351628	-0.0681893	0.199751		0.527331	0.602952	0.14455	0.14455	P62918	60S ribosomal protein L8	Rpl8
-0.032242	-0.0860785	NaN	0.0367495	-0.238909	0.0221902		0.527313	0.602952	-0.059658	-0.059658	Q6P4S6	Serine/threonine-protein kinase SIK3	Sik3
0.0748208	0.623211	-0.149259	0.184598	0.127321	-0.0838597		0.52577	0.603879	0.129472	0.129472	P61759	Prefoldin subunit 3	Vbp1
0.0221999	0.0054719	-0.0436244	-0.0106575	-0.00805652	-0.0355052		0.525702	0.603879	-0.0116953	-0.0116953	P62880	Guanine nucleotide-binding protein G(I)/G(S)/G(T) subunit beta-2	Gnb2
-0.0610158	0.237931	NaN	0.0326651	0.133875	-0.0203551		0.523697	0.606015	0.0646201	0.0646201	Q8K4Z5	Splicing factor 3A subunit 1	Sf3a1
0.00259919	0.0745054	-0.091666	-0.143532	0.0306339	-0.129797		0.522647	0.606168	-0.0428761	-0.0428761	P47754	F-actin-capping protein subunit alpha-2	Capza2
-0.777535	-0.238204	0.399121	0.208143	-0.140124	-0.971572		0.522728	0.606168	-0.253362	-0.253362	P97384	Annexin A11	Anxa11
-0.0888201	-0.0162056	-0.120352	0.0532504	0.0286754	-0.0452676		0.52024	0.607283	-0.0314533	-0.0314533	P63158	High mobility group protein B1	Hmgb1
0.198411	-0.0252945	-0.197236	-0.175631	-0.109294	-0.0966223		0.520027	0.607283	-0.0676112	-0.0676112	P68368	Tubulin alpha-4A chain	Tuba4a
0.00249806	NaN	0.181477	0.262072	-0.065848	NaN		0.521184	0.607283	0.0950497	0.0950497	Q6ZQ08	CCR4-NOT transcription complex subunit 1	Cnot1
0.19636	0.145221	-0.0936954	0.0514416	0.0587734	-0.047577		0.519973	0.607283	0.0517539	0.0517539	Q8VDQ8	NAD-dependent protein deacetylase sirtuin-2	Sirt2
0.131187	-0.119338	0.16558	0.0374524	0.356938	-0.0800269		0.516996	0.610801	0.0819654	0.0819654	O08795	Glucosidase 2 subunit beta	Prkcsh
-0.174662	0.247928	0.154907	0.101784	-0.0710762	0.204141		0.514699	0.611728	0.0771703	0.0771703	P27659	60S ribosomal protein L3	Rpl3
-0.148088	0.0568609	0.302404	0.14496	0.181493	-0.0710271		0.514995	0.611728	0.0777671	0.0777671	Q60676	Serine/threonine-protein phosphatase 5	Ppp5c
-0.330903	0.195348	0.81279	-0.119855	0.536691	0.0821575		0.514472	0.611728	0.196038	0.196038	Q64282	Interferon-induced protein with tetratricopeptide repeats 1	Ifit1
-0.0899048	NaN	0.107446	NaN	0.202705	0.0801119		0.514674	0.611728	0.0750894	0.0750894	Q8BWW4	La-related protein 4	Larp4
-0.0378742	0.425889	0.317912	-0.116176	NaN	0.0268709		0.513121	0.612324	0.123324	0.123324	Q62443	Neuronal pentraxin-1	Nptx1
-0.0267293	-0.503548	-0.1129	-0.0601115	0.101335	0.0130691		0.513119	0.612324	-0.0981475	-0.0981475	Q9Z1Z0	General vesicular transport factor p115	Uso1
-0.0318186	-0.269321	0.0135235	0.0848807	-0.429857	0.0575542		0.511668	0.613146	-0.0958397	-0.0958397	Q99104	Unconventional myosin-Va	Myo5a
0.0327576	-0.236554	-0.167486	-0.036156	0.0412241	0.03492		0.511608	0.613146	-0.0552159	-0.0552159	Q99LE6	ATP-binding cassette sub-family F member 2	Abcf2
0.0597054	0.0402613	-0.0274371	-0.194328	-0.538737	0.0206267		0.510266	0.613935	-0.106651	-0.106651	A2A432	Cullin-4B	Cul4b
0.528157	-0.064314	0.172734	-0.00663718	0.0923248	-0.0874881		0.510123	0.613935	0.105796	0.105796	Q8BZ98	Dynamin-3	Dnm3
-0.131326	-0.0555463	-0.0858326	0.128689	0.00215121	-0.132878		0.508503	0.614267	-0.0457905	-0.0457905	P62827	GTP-binding nuclear protein Ran	Ran
NaN	-0.537592	-0.013498	-0.437486	NaN	0.167615		0.508699	0.614267	-0.20524	-0.20524	Q6PHZ2	Calcium/calmodulin-dependent protein kinase type II subunit delta	Camk2d
NaN	-0.0316806	0.0863082	-0.489241	-0.171975	NaN		0.509185	0.614267	-0.151647	-0.151647	Q8R2Y8	Peptidyl-tRNA hydrolase 2	0
-0.0610158	0.0103502	0.0348696	-0.0693762	0.0346036	-0.315774		0.506178	0.616257	-0.0610571	-0.0610571	Q06890	Clusterin;Clusterin beta chain;Clusterin alpha chain	Clu
0.332735	0.244278	-0.0625362	0.00992034	0.167475	-0.164529		0.506203	0.616257	0.0878905	0.0878905	Q9Z127	Large neutral amino acids transporter small subunit 1	Slc7a5
0.0813084	0.213876	-0.0219061	0.00647761	-0.000144286	-0.0251624		0.505674	0.61632	0.0424082	0.0424082	Q8C0E2	Vacuolar protein sorting-associated protein 26B	Vps26b
0.163591	-0.199421	-0.0519985	-0.318074	-0.0356239	-0.014179		0.505132	0.616437	-0.0759509	-0.0759509	Q8CAA7	Glucose 1	0
0.200051	0.0847447	0.13538	-0.104372	-0.054779	0.0519985		0.500386	0.618594	0.0521705	0.0521705	Q5SSL4	Active breakpoint cluster region-related protein	Abr
-0.452595	0.27965	0.496957	-0.0269545	0.268851	0.375512		0.499796	0.618594	0.156903	0.156903	Q61107	Guanylate-binding protein 4	Gbp4
0.0260581	-0.0534787	-0.0945064	0.0930192	-0.0425042	-0.48338		0.502423	0.618594	-0.0924653	-0.0924653	Q64487	Receptor-type tyrosine-protein phosphatase delta	Ptprd
-0.0977456	-0.180038	0.458406	0.213876	0.293695	NaN		0.499846	0.618594	0.137639	0.137639	Q6VNB8	WD repeat and FYVE domain-containing protein 3	Wdfy3
0.271357	0.0214797	0.0342342	-0.0649325	-0.0747794	0.195474		0.499048	0.618594	0.0638054	0.0638054	Q8CH77	Neuron navigator 1	Nav1
0.183114	-0.102326	-0.143263	-0.120028	-0.0729976	-0.0707241		0.500128	0.618594	-0.0543707	-0.0543707	Q9CZ30	Obg-like ATPase 1	Ola1
0.184097	-0.157254	-0.176578	NaN	-0.108892	-0.121581		0.50249	0.618594	-0.0760418	-0.0760418	Q9D3A9	Protein tweety homolog 1	Ttyh1
0.0660648	-0.0130285	-0.117695	0.148088	0.0787922	0.0946415		0.499177	0.618594	0.0428105	0.0428105	Q9D5T0	ATPase family AAA domain-containing protein 1	Atad1
NaN	0.374622	0.201858	-0.233006	NaN	0.31545		0.499699	0.618594	0.164731	0.164731	Q9R257	Heme-binding protein 1	Hebp1
-0.109962	0.0980152	0.0209405	-0.133211	0.0210429	-0.235382		0.501721	0.618594	-0.0564261	-0.0564261	Q9Z2D0	Myotubularin-related protein 9	Mtmr9
0.155968	-0.0565512	0.0246633	0.0147838	0.0105848	0.0392789		0.498503	0.618724	0.0314546	0.0314546	B0V2N1	Receptor-type tyrosine-protein phosphatase S	Ptprs
-0.0630888	-0.197832	0.452293	NaN	0.712268	0.0611541		0.497897	0.618941	0.192959	0.192959	P54729	NEDD8 ultimate buster 1	Nub1
-0.0371714	0.0122111	-0.0556121	0.0465608	-0.0391384	-0.0320051		0.497219	0.619261	-0.0175259	-0.0175259	Q9D6R2	Isocitrate dehydrogenase [NAD] subunit alpha	0
0.00847902	0.070252	-0.238665	-0.23926	-0.109695	0.100305		0.496738	0.619302	-0.0680972	-0.0680972	P32037	Solute carrier family 2	0
0.124157	0.107018	-0.222186	0.217479	NaN	0.248049		0.494753	0.619757	0.0949034	0.0949034	P56565	Protein S100-A1	S100a1
0.0364519	-0.178257	-0.0783365	-0.0955737	0.0633037	NaN		0.494613	0.619757	-0.0504824	-0.0504824	P56812	Programmed cell death protein 5	Pdcd5
0.0562362	0.0210533	0.0537782	0.0458623	0.216535	-0.111056		0.495031	0.619757	0.0470681	0.0470681	Q3THS6	S-adenosylmethionine synthase isoform type-2	Mat2a
-0.123401	0.153287	0.113317	0.104471	0.0148639	0.00949053		0.495833	0.619757	0.0453379	0.0453379	Q80TM9	Nischarin	Nisch
-0.236217	NaN	0.245403	-0.337813	-0.102188	-0.127605		0.493902	0.62013	-0.111684	-0.111684	Q9D7H3	RNA 3-terminal phosphate cyclase	RtcA
0.0742436	0.0174944	-0.066537	-0.11926	-0.159758	0.0117819		0.492731	0.620294	-0.0403392	-0.0403392	P16546	Spectrin alpha chain	0
0.167831	-0.0301036	-0.55277	-0.302618	0.0367182	-0.0261904		0.492439	0.620294	-0.117855	-0.117855	P47811	Mitogen-activated protein kinase 14	Mapk14
-0.00288247	0.000144286	0.147442	0.108223	0.111508	-0.106079		0.492552	0.620294	0.0430594	0.0430594	P63323	40S ribosomal protein S12	Rps12
0.106933	0.0255958	-0.323774	-0.169939	-0.122739	0.0478175		0.491836	0.620515	-0.0726843	-0.0726843	Q9Z2H5	Band 4.1-like protein 1	Epb41l1
NaN	0.120485	0.596601	0.0237522	0.398855	-0.28279		0.49066	0.620754	0.171381	0.171381	Q61239	Protein farnesyltransferase/geranylgeranyltransferase type-1 subunit alpha	Fnta
NaN	0.0209111	-0.0881415	0.163756	NaN	0.369271		0.490095	0.620754	0.116449	0.116449	Q8BFY6	Peflin	Pef1
0.0911717	-0.299045	0.0154909	0.227248	0.468152	0.178746		0.490001	0.620754	0.113627	0.113627	Q91YW3	DnaJ homolog subfamily C member 3	Dnajc3
0.185228	-0.113068	0.234075	-0.00727503	0.177931	-0.0750944		0.489879	0.620754	0.0669661	0.0669661	Q9DBL1	Short/branched chain specific acyl-CoA dehydrogenase	0
-0.0223323	0.0254541	0.124094	-0.0406453	0.195186	-0.0253092		0.488502	0.621448	0.0427413	0.0427413	Q8VBZ3	Cleft lip and palate transmembrane protein 1 homolog	Clptm1
-0.244035	-0.241339	-0.0560286	0.120617	0.104604	-0.112631		0.488683	0.621448	-0.0714685	-0.0714685	Q9WVE8	Protein kinase C and casein kinase substrate in neurons protein 2	Pacsin2
0.0843185	-0.105644	0.290709	0.0237522	0.0306782	0.0237522		0.487581	0.621493	0.0579277	0.0579277	Q6PDG5	SWI/SNF complex subunit SMARCC2	Smarcc2
-0.246469	0.042084	0.197716	-0.243933	0.0175777	-0.315451		0.48782	0.621493	-0.0914125	-0.0914125	Q7TQH0	Ataxin-2-like protein	Atxn2l
-0.293017	-0.225565	0.0397848	0.0903115	-0.00805652	-0.0138439		0.486217	0.622811	-0.0683977	-0.0683977	Q9WTM5	RuvB-like 2	Ruvbl2
0.191771	-0.180937	0.57366	0.135535	NaN	NaN		0.483006	0.623342	0.180007	0.180007	O35218	Cleavage and polyadenylation specificity factor subunit 2	Cpsf2
-0.134484	0.323889	0.112241	0.0988237	0.271374	-0.147681		0.484078	0.623342	0.0873604	0.0873604	P51660	Peroxisomal multifunctional enzyme type 2;(3R)-hydroxyacyl-CoA dehydrogenase;Enoyl-CoA hydratase 2	Hsd17b4
0.0737728	-0.151234	-0.0984196	0.0922074	-0.192952	-0.0339535		0.482638	0.623342	-0.0517631	-0.0517631	P53994;P59279	Ras-related protein Rab-2A;Ras-related protein Rab-2B	Rab2a;Rab2b
0.0532841	-0.15109	-0.109829	0.00115371	0.0790665	-0.144026		0.483263	0.623342	-0.04524	-0.04524	Q60737	Casein kinase II subunit alpha	Csnk2a1
-0.0984196	0.0367495	0.218817	0.0136409	0.0645251	0.0359054		0.483615	0.623342	0.045203	0.045203	Q8CIE6	Coatomer subunit alpha;Xenin;Proxenin	Copa
-0.272023	-0.194361	0.123701	0.20989	-0.0802483	-0.429265		0.48384	0.623342	-0.107051	-0.107051	Q9CPQ3	Mitochondrial import receptor subunit TOM22 homolog	Tomm22
0.142608	-0.207828	0.178029	0.0643311	0.0403486	0.163112		0.482308	0.623342	0.0634335	0.0634335	Q9EP69	Phosphatidylinositide phosphatase SAC1	Sacm1l
-0.174662	-0.0855274	0.294509	-0.420607	0.0313415	-0.328598		0.483287	0.623342	-0.113924	-0.113924	Q9QYH6	Melanoma-associated antigen D1	Maged1
0.254548	0.139339	-0.0471196	-0.0234897	0.0244432	-0.0309288		0.481755	0.623504	0.0527985	0.0527985	P11798	Calcium/calmodulin-dependent protein kinase type II subunit alpha	Camk2a
0.102032	-0.0278661	0.0524011	0.0304067	0.150849	-0.0834164		0.480603	0.624528	0.0374011	0.0374011	P35564	Calnexin	Canx
-0.0893625	-0.0155346	-0.253505	0.0676387	0.0240764	-0.030354		0.478469	0.626162	-0.0495069	-0.0495069	P27546	Microtubule-associated protein 4	Map4
0.357788	0.449852	NaN	0.258941	-0.332737	0.0360461		0.478152	0.626162	0.153978	0.153978	Q01730	Ras suppressor protein 1	Rsu1
-0.0571383	-0.136188	0.242004	-0.528844	-0.0846086	-0.0836915		0.478683	0.626162	-0.108078	-0.108078	Q60722	Transcription factor 4	Tcf4
0.296669	0.0130691	NaN	0.0480967	NaN	-0.023827		0.477293	0.626768	0.0835019	0.0835019	Q78IK2	Up-regulated during skeletal muscle growth protein 5	Usmg5
-0.0663992	0.297954	0.0302804	-0.0489047	0.0282633	0.106482		0.475249	0.62909	0.0579461	0.0579461	Q9CR62	Mitochondrial 2-oxoglutarate/malate carrier protein	Slc25a11
-0.0713507	NaN	0.0916021	-0.0609239	-0.0958569	-0.0440177		0.474275	0.62987	-0.0361094	-0.0361094	Q922Q8	Leucine-rich repeat-containing protein 59	Lrrc59
0.305093	-0.0495017	0.144744	-0.131376	0.227979	-0.0412984		0.473668	0.630116	0.0759399	0.0759399	P35293	Ras-related protein Rab-18	Rab18
0.205813	-0.0106139	0.0969155	-0.0618724	0.112958	-0.0614507		0.47096	0.632872	0.0469583	0.0469583	P61027	Ras-related protein Rab-10	Rab10
-0.0499095	0.0246034	-0.0388575	0.117296	-0.00561564	0.255803		0.470465	0.632872	0.0505533	0.0505533	Q91Z67	SLIT-ROBO Rho GTPase-activating protein 2	Srgap2
0.521494	-0.0509956	0.250852	-0.0501737	0.230059	-0.208911		0.470599	0.632872	0.115387	0.115387	Q9DBS1	Transmembrane protein 43	Tmem43
0.0402002	-0.0277632	-0.0332292	0.00690831	-0.0839282	-0.0100908		0.46803	0.634515	-0.0179838	-0.0179838	Q60900	ELAV-like protein 3	Elavl3
0.0419072	0.0749164	-0.00590291	-0.027028	0.0922633	-0.0363927		0.467169	0.634515	0.0232939	0.0232939	Q6NZJ6	Eukaryotic translation initiation factor 4 gamma 1	Eif4g1
0.266177	-0.0254413	0.0130139	-0.0416101	0.0916021	-0.0053189		0.467642	0.634515	0.0497371	0.0497371	Q91VR2	ATP synthase subunit gamma	0
0.104248	0.0843364	0.0958975	-0.0187027	-0.112233	0.0666747		0.467543	0.634515	0.0367034	0.0367034	Q921M3	Splicing factor 3B subunit 3	Sf3b3
0.248879	0.196607	-0.173639	-0.260809	0.326317	0.337997		0.467265	0.634515	0.112559	0.112559	Q9QWI6	SRC kinase signaling inhibitor 1	Srcin1
0.0746842	-0.405375	-0.0332292	NaN	-0.10017	NaN		0.466256	0.634845	-0.116023	-0.116023	O88587	Catechol O-methyltransferase	Comt
-0.14991	-0.394411	NaN	-0.0180597	0.222801	-0.215781		0.465646	0.634845	-0.111072	-0.111072	Q99PU8	Putative ATP-dependent RNA helicase DHX30	Dhx30
-0.0292761	0.22404	-0.0650208	-0.0193459	0.291468	-0.0115153		0.46582	0.634845	0.0650584	0.0650584	Q9JMH6	Thioredoxin reductase 1	0
0.0404969	0.00475299	-0.0385766	0.1149	0.011937	0		0.465177	0.634899	0.0222517	0.0222517	O88342	WD repeat-containing protein 1	Wdr1
0.175892	0.166458	0.260238	0.345396	NaN	-0.323065		0.463255	0.635522	0.124984	0.124984	O35639	Annexin A3	Anxa3
0.100546	-0.412021	-0.159371	-0.284282	0.0763107	0.108357		0.462383	0.635522	-0.0950767	-0.0950767	Q8BGE6	Cysteine protease ATG4B	Atg4b
0.160556	0.0973411	-0.0865121	-0.0765693	0.203336	0.0124972		0.462172	0.635522	0.0517748	0.0517748	Q8R1Q8	Cytoplasmic dynein 1 light intermediate chain 1	Dync1li1
-0.0850168	-0.14733	-0.113167	-0.0983047	-0.133169	0.220949		0.463308	0.635522	-0.0593397	-0.0593397	Q8R5J9	PRA1 family protein 3	Arl6ip5
-0.343692	0.0167816	0.471749	0.121015	0.314661	0.130799		0.462665	0.635522	0.118552	0.118552	Q9ER38	Torsin-3A	Tor3a
-0.582652	NaN	NaN	0.140909	-0.0504668	-0.194988		0.463531	0.635522	-0.171799	-0.171799	Q9Z108	Double-stranded RNA-binding protein Staufen homolog 1	Stau1
-0.0380147	0.000721115	0.221842	0.418892	-0.044464	-0.0632283		0.458349	0.637917	0.0826246	0.0826246	P35980	60S ribosomal protein L18	Rpl18
-0.356257	0.0930192	-0.165044	-0.0146744	-0.0455827	0.0652966		0.457973	0.637917	-0.0705402	-0.0705402	P70698	CTP synthase 1	Ctps1
-0.102591	-0.115785	-0.127369	-0.0680901	0.0324772	0.125387		0.460036	0.637917	-0.0426619	-0.0426619	P97823	Acyl-protein thioesterase 1	Lypla1
-0.0173518	0.179766	0.109297	-0.238459	-0.357608	-0.216384		0.458369	0.637917	-0.0901236	-0.0901236	Q6GQT9	Nodal modulator 1	Nomo1
-0.1125	0.298893	0.0704059	0.070252	0.172197	-0.0990772		0.458089	0.637917	0.0666952	0.0666952	Q6ZWX6	Eukaryotic translation initiation factor 2 subunit 1	Eif2s1
-0.102725	-0.123528	-0.147307	0.180403	-0.204391	0.0360461		0.459129	0.637917	-0.0602504	-0.0602504	Q91VC3	Eukaryotic initiation factor 4A-III;Eukaryotic initiation factor 4A-III	0
-0.0540844	0.116365	-0.0809305	0.0542234	0.293005	0.0149266		0.456586	0.639331	0.0572509	0.0572509	Q9D1Q6	Endoplasmic reticulum resident protein 44	Erp44
-0.151989	-0.0167747	0.0942948	0.0255958	-0.054779	-0.134018		0.454997	0.641046	-0.0396116	-0.0396116	P58281	Dynamin-like 120 kDa protein	0
0.0306193	0.0119249	0.00586922	-0.155405	-0.0596321	-0.00670966		0.452685	0.641507	-0.028889	-0.028889	O35465	Peptidyl-prolyl cis-trans isomerase FKBP8	Fkbp8
0.0566563	-0.204732	-0.00590291	0.0999011	0.202871	0.270708		0.451717	0.641507	0.069917	0.069917	P61924	Coatomer subunit zeta-1	Copz1
-0.117828	0.171591	NaN	0.0490731	-0.0319598	0.430178		0.453097	0.641507	0.100211	0.100211	P63030	Mitochondrial pyruvate carrier 1	Mpc1
-0.116098	0.200504	0.00462402	0.0736831	0.666187	-0.09866		0.452469	0.641507	0.121707	0.121707	P84228	Histone H3.2	Hist1h3b
-0.177854	-0.096792	-0.32458	-0.0472043	NaN	0.196103		0.453476	0.641507	-0.0900654	-0.0900654	Q61879	Myosin-10	Myh10
0.131677	0.0156403	0.000952496	-0.0828356	-0.176706	-0.211916		0.451948	0.641507	-0.0538646	-0.0538646	Q8K183	Pyridoxal kinase	Pdxk
0.0265724	-0.193635	0.00611558	0.0825664	-0.162983	-0.0344115		0.453879	0.641507	-0.0459625	-0.0459625	Q8VCI5	Peroxisomal biogenesis factor 19	Pex19
-0.173767	-0.221203	0.0623844	-0.0134798	0.0830343	-0.0458633		0.450823	0.642205	-0.0514824	-0.0514824	P50580	Proliferation-associated protein 2G4	Pa2g4
-0.161694	0.0511633	0.288593	NaN	0.52772	-0.0558762		0.449962	0.642854	0.129981	0.129981	P01029	Complement C4-B;Complement C4 beta chain;Complement C4 alpha chain;C4a anaphylatoxin;Complement C4 gamma chain	C4b
-0.0734089	0.0581087	0.303525	0.0515809	0.0726951	-0.0704968		0.448574	0.644287	0.0570007	0.0570007	Q8BUK6	Protein Hook homolog 3	Hook3
0.140762	-0.12378	0.104821	0.166458	0.0034666	-0.016585		0.446571	0.646637	0.0458573	0.0458573	P62754	40S ribosomal protein S6	Rps6
-0.010923	-0.145925	0.115004	-0.0886995	-0.158337	0.0253123		0.445606	0.647449	-0.043928	-0.043928	Q3UFS0	Protein zyg-11 homolog B	Zyg11b
NaN	-0.466337	0.247543	-0.18636	NaN	-0.239157		0.444674	0.647586	-0.161078	-0.161078	P09055	Integrin beta-1	Itgb1
NaN	NaN	-0.301822	0.0404014	-0.51652	0.128821		0.444774	0.647586	-0.16228	-0.16228	Q9Z0S9	Prenylated Rab acceptor protein 1	Rabac1
0.0216286	0.0963968	0.0634242	-0.00155892	-0.0513026	0.000144286		0.442806	0.648498	0.0214554	0.0214554	P12382	ATP-dependent 6-phosphofructokinase	0
0.0987063	-0.0837527	-0.127633	-0.225548	0.0548268	-0.0131595		0.442906	0.648498	-0.0494267	-0.0494267	Q91V41	Ras-related protein Rab-14	Rab14
-0.361993	NaN	0.413173	NaN	-0.576957	-0.431326		0.44352	0.648498	-0.239276	-0.239276	Q9CQK7	RWD domain-containing protein 1	Rwdd1
0.112958	-0.323191	-0.147307	NaN	NaN	-0.0363188		0.440435	0.65142	-0.0984645	-0.0984645	Q0P5W1	Vacuolar protein sorting-associated protein 8 homolog	Vps8
-0.00791302	-0.211565	-0.138552	NaN	-0.0821575	0.136191		0.438044	0.652105	-0.0607993	-0.0607993	P25322	G1/S-specific cyclin-D1	Ccnd1
-0.129217	-0.361898	0.179727	0.0326651	-0.165301	-0.011937		0.438922	0.652105	-0.0759936	-0.0759936	P28740	Kinesin-like protein KIF2A	Kif2a
0.287677	-0.0939098	-0.0114957	-0.0812169	0.379545	0.0106367		0.438325	0.652105	0.0818727	0.0818727	P39447	Tight junction protein ZO-1	Tjp1
0.049651	-0.144218	0.0810643	-0.0472937	-0.330558	0.016211		0.437894	0.652105	-0.0625239	-0.0625239	P47955	60S acidic ribosomal protein P1	Rplp1
-0.18916	0.132248	0.169728	0.098689	0.209495	-0.0500095		0.438525	0.652105	0.0618317	0.0618317	P68040	Guanine nucleotide-binding protein subunit beta-2-like 1;Guanine nucleotide-binding protein subunit beta-2-like 1	0
0.097826	-0.00153008	-0.00259443	-0.128835	-0.0297002	-0.172945		0.437448	0.652149	-0.0396297	-0.0396297	Q62283	Tetraspanin-7	Tspan7
0.0919865	0.0364681	0.396213	0.154842	0.558559	-0.418523		0.436928	0.652308	0.136591	0.136591	Q62433	Protein NDRG1	Ndrg1
0.0279692	-0.428779	0.144919	-0.0654911	-0.230572	0.0415233		0.434744	0.654673	-0.0850718	-0.0850718	Q3TDN2	FAS-associated factor 2	Faf2
0.0503829	-0.0293672	0.0865993	-0.150865	-0.0582473	-0.127368		0.434526	0.654673	-0.0381443	-0.0381443	Q9CQQ7	ATP synthase F(0) complex subunit B1	0
0.237201	0.0630888	0.110885	-0.0142373	0.392307	-0.255202		0.432725	0.656141	0.0890071	0.0890071	F8VPU2	FERM	0
-0.0423643	0.174918	0.0480989	0.00173014	0.317984	-0.117662		0.433082	0.656141	0.0637841	0.0637841	Q9DC51	Guanine nucleotide-binding protein G(k) subunit alpha	Gnai3
0.0394735	-0.54515	-0.424385	0.24245	0.150961	-0.23528		0.429633	0.6602	-0.128655	-0.128655	Q505F5	Leucine-rich repeat-containing protein 47	Lrrc47
-0.0267293	-0.0801947	0.0348548	0.129613	0.0141207	0.127369		0.424888	0.663038	0.0331723	0.0331723	P68134;P68033;P63268;P62737	Actin	0
0.16882	0.257373	-0.0306892	-0.106607	0.0211015	0.0103502		0.425227	0.663038	0.0533914	0.0533914	Q60931	Voltage-dependent anion-selective channel protein 3	Vdac3
-0.30906	0.0968015	NaN	-0.114925	-0.126576	0.0802483		0.424922	0.663038	-0.0747024	-0.0747024	Q61545	RNA-binding protein EWS	Ewsr1
0.00798572	0.571434	-0.303927	0.543199	0.0558462	-0.0449551		0.426237	0.663038	0.138264	0.138264	Q62086	Serum paraoxonase/arylesterase 2	Pon2
-0.0588013	0.067914	0.046474	0.128689	0.0161618	-0.0360525		0.425029	0.663038	0.0273976	0.0273976	Q64727	Vinculin	Vcl
-0.146786	0.0585243	-0.00848693	-0.150849	-0.132248	0.108625		0.425386	0.663038	-0.0452034	-0.0452034	Q9ER58	Testican-2	Spock2
-0.241352	0.0261627	0.0924171	-0.0597205	-0.177216	0.0432045		0.427304	0.663038	-0.0527507	-0.0527507	Q9Z1M8	Protein Red	Ik
0.0912178	-0.243831	0.118194	0.369606	0.15859	-0.0129266		0.423692	0.664238	0.0801419	0.0801419	P16675	Lysosomal protective protein;Lysosomal protective protein 32 kDa chain;Lysosomal protective protein 20 kDa chain	Ctsa
-0.0301242	-0.00964047	0.0302361	0.457647	-0.0792927	0.0930192		0.421691	0.666676	0.0769741	0.0769741	P51174	Long-chain specific acyl-CoA dehydrogenase	0
NaN	-0.183179	-0.136585	0.108357	0.00374143	-0.0471297		0.421281	0.666677	-0.0509591	-0.0509591	Q9ESZ8	General transcription factor II-I	Gtf2i
0.0504726	-0.280054	NaN	-0.538367	NaN	0.134221		0.417891	0.66706	-0.158432	-0.158432	A8Y5H7		Sec14l1
-0.322505	0.137635	NaN	-0.0531494	0.091556	-0.35692		0.417518	0.66706	-0.100677	-0.100677	P62897	Cytochrome c	0
0.122366	0.0556121	-0.0159258	-0.0329052	-0.0206267	0.0312541		0.420576	0.66706	0.0232957	0.0232957	P68510	14-3-3 protein eta	Ywhah
0.129402	-0.135855	-0.127369	-0.0305013	-0.0556121	-0.0080293		0.419656	0.66706	-0.0379942	-0.0379942	Q3TXX4	Vesicular glutamate transporter 1	Slc17a7
-0.0941009	0.137241	0.00271481	-0.0888376	-0.194213	-0.0249421		0.417537	0.66706	-0.0436896	-0.0436896	Q6PHU5	Sortilin	Sort1
0.145877	-0.0468316	-0.121679	-0.0981812	0.0133779	-0.147058		0.417363	0.66706	-0.0424159	-0.0424159	Q80TL0	Protein phosphatase 1E	Ppm1e
0.081339	-0.216937	0.316402	NaN	0.5884	-0.0688011		0.418488	0.66706	0.140081	0.140081	Q80TL7	Protein MON2 homolog	Mon2
-0.172616	-0.0345002	0.282105	-0.129182	0.432532	0.19711		0.420104	0.66706	0.0959085	0.0959085	Q9CZM2	60S ribosomal protein L15	Rpl15
-0.0988237	0.0517201	-0.201383	0.0531114	0.0702848	-0.156515		0.417762	0.66706	-0.0469342	-0.0469342	Q9Z204	Heterogeneous nuclear ribonucleoproteins C1/C2	Hnrnpc
0.037636	0.0652966	-0.142348	-0.0472341	0.0253679	-0.16955		0.416315	0.668047	-0.0384719	-0.0384719	Q9CXW3	Calcyclin-binding protein	Cacybp
0.0761586	-0.0984129	0.0951884	0.125651	0.0723311	-0.0583528		0.415373	0.668153	0.0354272	0.0354272	O35685	Nuclear migration protein nudC	Nudc
-0.138421	-0.974092	0.102574	-0.0830495	0.121753	0.0110662		0.415031	0.668153	-0.160028	-0.160028	P14131	40S ribosomal protein S16	Rps16
-0.2587	0.811142	0.0141644	0.170438	0.220261	-0.0925248		0.415134	0.668153	0.14413	0.14413	Q9CR57	60S ribosomal protein L14	Rpl14
0.0139459	0.0268709	-0.0220482	0.0399806	-0.119821	-0.0944181		0.414603	0.66819	-0.025915	-0.025915	O88643	Serine/threonine-protein kinase PAK 1	Pak1
-0.133827	-0.426238	0.0370291	-0.0929863	0.17145	-0.0244432		0.413928	0.668608	-0.0781692	-0.0781692	P14148	60S ribosomal protein L7	Rpl7
NaN	NaN	0.0233431	-0.135142	0.0700424	-0.281965		0.412501	0.669545	-0.0809305	-0.0809305	O88508	DNA (cytosine-5)-methyltransferase 3A	Dnmt3a
-0.0499095	-0.134113	-0.0618453	0.133827	-0.120485	NaN		0.412616	0.669545	-0.0465052	-0.0465052	P27048;P63163	Small nuclear ribonucleoprotein-associated protein B;Small nuclear ribonucleoprotein-associated protein N	Snrpb;Snrpn
0.0684985	0.068602	-0.0701146	-0.038599	0.129623	0.0150693		0.41211	0.669545	0.0288466	0.0288466	P70296	Phosphatidylethanolamine-binding protein 1;Hippocampal cholinergic neurostimulating peptide	Pebp1
-0.0684644	-0.0251036	0.167377	0.2444	0.0625803	-0.0750944		0.411558	0.669776	0.0509492	0.0509492	Q9R0Q3	Transmembrane emp24 domain-containing protein 2	Tmed2
0.0472937	NaN	-0.097476	0.081476	0.487581	-0.0262933		0.410031	0.671514	0.0985163	0.0985163	Q9D517	1-acyl-sn-glycerol-3-phosphate acyltransferase gamma	Agpat3
0.356051	-1.25312	-0.0539454	0.095587	-0.247684	-0.168609		0.407866	0.674246	-0.211953	-0.211953	P47911	60S ribosomal protein L6	Rpl6
0.0609841	NaN	-0.00504059	-0.263594	0.0969617	-0.272367		0.407183	0.674684	-0.0766112	-0.0766112	Q6PDM2	Serine/arginine-rich splicing factor 1	Srsf1
-0.0321009	0.195222	NaN	0.972178	-0.34153	0.245617		0.405493	0.676352	0.207877	0.207877	Q3THW5;P0C0S6	Histone H2A.V;Histone H2A.Z	H2afv;H2afz
0.00962592	-0.0788837	-0.0060466	-0.150049	0.159702	-0.273866		0.405309	0.676352	-0.0565863	-0.0565863	Q9WV80	Sorting nexin-1	Snx1
0.0795695	-0.392516	0.37159	0.134484	0.292387	0.119157		0.401285	0.678542	0.100779	0.100779	P50544	Very long-chain specific acyl-CoA dehydrogenase	0
0.107928	-0.0454165	-0.0751904	-0.0852059	-0.0965318	0.0160683		0.401372	0.678542	-0.0297248	-0.0297248	P63005	Platelet-activating factor acetylhydrolase IB subunit alpha	Pafah1b1
0.125368	-0.807579	-0.259905	0.0843364	-0.244278	0.234501		0.401168	0.678542	-0.144593	-0.144593	Q5FWK3	Rho GTPase-activating protein 1	Arhgap1
-0.14274	-0.00695607	0.00310513	0	0.0551416	-0.065008		0.402994	0.678542	-0.0260762	-0.0260762	Q6P5F9	Exportin-1	Xpo1
-0.0695647	-0.292334	0.308502	NaN	NaN	-1.32171		0.401252	0.678542	-0.343777	-0.343777	Q9CQD1	Ras-related protein Rab-5A	Rab5a
0.441968	NaN	-0.0581087	0.0311129	0.164205	-0.111196		0.401112	0.678542	0.0935961	0.0935961	Q9D7X3	Dual specificity protein phosphatase 3	Dusp3
-0.205142	-0.161314	0.160314	0.0677764	0.0430512	-0.340971		0.401526	0.678542	-0.0727142	-0.0727142	Q9D8U8	Sorting nexin-5	Snx5
0.0106866	-0.0587734	-0.054779	-0.00849355	-0.0204844	0.0433446		0.400558	0.678787	-0.0147499	-0.0147499	P0DP28;P0DP27;P0DP26
-0.0204844	0.146264	NaN	NaN	0.0406601	-0.0145578		0.399938	0.679135	0.0379705	0.0379705	Q9CPU0	Lactoylglutathione lyase	Glo1
-0.152768	-0.21885	0.0511749	0.0110662	-0.352194	0.205017		0.398078	0.679684	-0.0760922	-0.0760922	O08579	Emerin	Emd
-0.229219	-0.0488897	0.0740006	-0.0151118	0.00261366	-0.0130721		0.397792	0.679684	-0.0382797	-0.0382797	P29341	Polyadenylate-binding protein 1	Pabpc1
-0.112233	-0.028852	-0.0354831	0.105142	-0.00115371	-0.107539		0.398478	0.679684	-0.0300198	-0.0300198	Q6ZPU9	KIF1-binding protein	Kbp
-0.0949116	0.0822938	0.177001	-0.0562662	NaN	0.146916		0.397607	0.679684	0.0510065	0.0510065	Q8VHL1	Histone-lysine N-methyltransferase SETD7	Setd7
0.31156	-0.143899	0.140237	NaN	0.219186	-0.104589		0.398748	0.679684	0.0844991	0.0844991	Q91XY4	Protocadherin gamma-A4	Pcdhga4
0.204649	-0.0373399	0.110013	0.064469	0.14229	-0.17524		0.396458	0.680865	0.0514733	0.0514733	Q9DCL9	Multifunctional protein ADE2;Phosphoribosylaminoimidazole-succinocarboxamide synthase;Phosphoribosylaminoimidazole carboxylase	Paics
0.123355	0.173383	-0.205643	0.202637	0.0178552	0.0220482		0.395415	0.681281	0.0556061	0.0556061	Q60749	KH domain-containing	0
-0.0784732	0.25084	0.299738	0.0603242	-0.0966667	-0.048636		0.395404	0.681281	0.0645211	0.0645211	Q8VHK9	ATP-dependent RNA helicase DHX36	Dhx36
0.112818	-0.0109773	-0.110096	-0.273709	-0.348346	0.167743		0.394788	0.681603	-0.0770945	-0.0770945	P53810	Phosphatidylinositol transfer protein alpha isoform	Pitpna
-0.000432815	-0.0422488	0.0360968	0.0332292	-0.0882773	-0.0496361		0.394411	0.681603	-0.0185448	-0.0185448	Q8VEK3	Heterogeneous nuclear ribonucleoprotein U	Hnrnpu
-0.0462816	0.0511633	-0.168129	-0.0821482	-0.152378	0.134484		0.393806	0.681936	-0.0438816	-0.0438816	Q80VP1	Epsin-1	Epn1
0.00932098	0.117695	-0.347892	0.0100636	-0.054779	-0.0867985		0.393128	0.682384	-0.0587317	-0.0587317	Q9WTL7	Acyl-protein thioesterase 2	Lypla2
0.0322854	0.0652966	0.00119793	-0.0831565	-0.0654344	-0.100005		0.391192	0.684813	-0.0249693	-0.0249693	Q9R1T2	SUMO-activating enzyme subunit 1;SUMO-activating enzyme subunit 1	0
-0.142609	0.093425	0.17989	0.190425	0.0596904	-0.0793408		0.390655	0.685041	0.0502468	0.0502468	Q7TPV4	Myb-binding protein 1A	Mybbp1a
0.411848	-0.451346	0.178616	0.198494	0.290215	0.041243		0.390208	0.685129	0.111512	0.111512	Q9CQW1	Synaptobrevin homolog YKT6	Ykt6
0.0425905	0.405121	0.501994	-0.018688	0.150321	-0.379507		0.389692	0.685325	0.116972	0.116972	P55088	Aquaporin-4	Aqp4
0.405165	-0.310361	-0.141433	-0.338597	-0.205893	-0.0133779		0.387356	0.687956	-0.100749	-0.100749	E9Q7X7		Nrxn2
NaN	NaN	0	0.223793	0.135253	-0.0915714		0.387022	0.687956	0.0668688	0.0668688	P00920	Carbonic anhydrase 2	Ca2
-0.283448	0.342896	0.086247	0.135009	-0.00906043	0.194465		0.386076	0.687956	0.0776849	0.0776849	P27671	Ras-specific guanine nucleotide-releasing factor 1	Rasgrf1
-0.156785	-0.015345	-0.0603242	-0.00814535	-0.0163537	0.0842003		0.386369	0.687956	-0.0287921	-0.0287921	Q00493	Carboxypeptidase E	Cpe
0.155357	-0.210663	0.400911	NaN	0.399045	-0.14765		0.386181	0.687956	0.1194	0.1194	Q8K4Q0	Regulatory-associated protein of mTOR	Rptor
0.16707	0.0274371	-0.287472	-0.0846244	-0.278223	0.0511633		0.384169	0.690365	-0.0674416	-0.0674416	P24288	Branched-chain-amino-acid aminotransferase	0
NaN	0.0446039	0.436842	-0.167685	0.122774	0.0137839		0.382985	0.691629	0.0900637	0.0900637	Q3UH68	LIM and calponin homology domains-containing protein 1	Limch1
-0.0278618	-0.0320789	-0.160533	0.0839282	0.0882088	-0.232989		0.382128	0.692376	-0.0468877	-0.0468877	P34022	Ran-specific GTPase-activating protein	Ranbp1
0.248759	-0.192728	0.327801	-0.097965	0.371012	-0.110978		0.380698	0.694039	0.0909835	0.0909835	Q5SVL6	Rap1 GTPase-activating protein 2	Rap1gap2
-0.100978	-0.369483	0.369893	0.297485	0.0116026	0.500292		0.378445	0.696395	0.118135	0.118135	P70288	Histone deacetylase 2	Hdac2
0.0270133	0.0508847	0.0234311	-0.119009	-0.0499095	-0.0797829		0.378643	0.696395	-0.024562	-0.024562	Q61768	Kinesin-1 heavy chain	Kif5b
-0.111966	0.0592169	0.106032	0.108625	-0.0416635	0.0724488		0.378063	0.696395	0.0321155	0.0321155	Q9DC61	Mitochondrial-processing peptidase subunit alpha	Pmpca
-0.127633	0.153416	0.208678	-0.34183	-0.253142	-0.109779		0.376245	0.698693	-0.0783817	-0.0783817	Q9Z1K5	E3 ubiquitin-protein ligase ARIH1	Arih1
-0.118227	-0.117099	0.0357566	0.0460021	-0.0227584	0.0167816		0.375603	0.699104	-0.0265906	-0.0265906	Q9CQC6	Basic leucine zipper and W2 domain-containing protein 1	Bzw1
-0.221197	0.0601858	-0.066537	-0.196938	0.159928	-0.0493375		0.374867	0.699668	-0.052316	-0.052316	P18572	Basigin	Bsg
0.387657	0.0201999	-0.315566	0.4728	-0.0756011	0.140124		0.374255	0.700032	0.104936	0.104936	P47740	Fatty aldehyde dehydrogenase	Aldh3a2
-0.0717627	0.14274	0.0877488	0.0486547	0.13035	-0.110963		0.373688	0.700325	0.0377947	0.0377947	P62082	40S ribosomal protein S7	Rps7
-0.305095	-0.221236	0.0631981	0.0565835	0.121769	-0.0813848		0.371476	0.703277	-0.0610276	-0.0610276	Q8BRF7	Sec1 family domain-containing protein 1	Scfd1
0.148017	-0.0512049	0.194443	0.0432045	0.0158701	-0.106653		0.370651	0.70399	0.0406128	0.0406128	P15116	Cadherin-2	Cdh2
NaN	NaN	0.307234	0.156914	0.226763	-0.243421		0.368616	0.706046	0.111873	0.111873	Q80W00	Serine/threonine-protein phosphatase 1 regulatory subunit 10	Ppp1r10
-0.0817487	0.218595	0.146515	-0.0939714	0.122554	-0.0319757		0.368882	0.706046	0.0466615	0.0466615	Q9CWJ9	Bifunctional purine biosynthesis protein PURH;Phosphoribosylaminoimidazolecarboxamide formyltransferase;IMP cyclohydrolase	Atic
0.0729228	0.014641	-0.0254541	0.0384361	-0.00992034	-0.0123735		0.367807	0.706113	0.013042	0.013042	O88569	Heterogeneous nuclear ribonucleoproteins A2/B1	Hnrnpa2b1
-0.269153	0.179511	0.0100181	0.0237522	NaN	-0.427266		0.367936	0.706113	-0.0966274	-0.0966274	Q8R4X3	RNA-binding protein 12	Rbm12
0.118147	0.165815	-0.143655	0.0163537	0.157785	-0.0513842		0.366372	0.707826	0.0438439	0.0438439	Q8C1A5	Thimet oligopeptidase	Thop1
-0.00403388	0.185232	-0.0430645	-0.00782619	0.0858182	-0.0312383		0.365368	0.708027	0.0308146	0.0308146	P30416	Peptidyl-prolyl cis-trans isomerase FKBP4;Peptidyl-prolyl cis-trans isomerase FKBP4	0
0.271513	0.172487	0.210246	-0.0920018	0.0124172	-0.190273		0.365643	0.708027	0.0640649	0.0640649	Q6P9S0	MTSS1-like protein	Mtss1l
-0.147828	0.0812032	-0.523161	0.0751904	NaN	NaN		0.365101	0.708027	-0.128649	-0.128649	Q7TMM9	Tubulin beta-2A chain	Tubb2a
NaN	NaN	-0.120086	-0.447308	0.363123	-0.525787		0.363705	0.709495	-0.182515	-0.182515	O70305	Ataxin-2	Atxn2
0.179139	-0.0459228	NaN	-0.167393	0.0218923	0.558855		0.363439	0.709495	0.109314	0.109314	Q8BMG7	Rab3 GTPase-activating protein non-catalytic subunit	Rab3gap2
-0.191815	-0.118038	-0.0143553	0.088413	0.0425014	-0.0212626		0.361417	0.709508	-0.0357594	-0.0357594	P45376	Aldose reductase	Akr1b1
-0.0966667	-0.127951	-0.0255958	-0.0627762	0.109981	0.0224743		0.363022	0.709508	-0.0300891	-0.0300891	P63242	Eukaryotic translation initiation factor 5A-1	Eif5a
0.000129853	0.00259443	-0.0773797	0.0404014	0.0983047	0.06226		0.361149	0.709508	0.0210518	0.0210518	P70372	ELAV-like protein 1	Elavl1
0.0246192	0.128425	-0.0858326	-0.146947	0.0838291	-0.423875		0.362233	0.709508	-0.0699633	-0.0699633	Q64433	10 kDa heat shock protein	0
-0.171463	0.721329	0.0141207	NaN	-0.10286	0.237686		0.361819	0.709508	0.139763	0.139763	Q8CGF7	Transcription elongation regulator 1	Tcerg1
0.295146	0.0672257	0.0557113	0.0603242	-0.183836	0.0216219		0.361158	0.709508	0.0526988	0.0526988	Q9D8B3	Charged multivesicular body protein 4b	Chmp4b
0.985902	NaN	0.485923	-0.230973	0.365871	-0.477743		0.359779	0.710068	0.225796	0.225796	P19253	60S ribosomal protein L13a	Rpl13a
NaN	-0.041239	0.0456101	NaN	-0.00201835	-0.157946		0.35967	0.710068	-0.0388984	-0.0388984	P61255	60S ribosomal protein L26	Rpl26
-0.0708015	-0.304826	0.425928	0.241352	NaN	0.280006		0.359939	0.710068	0.114332	0.114332	Q99KN9	Clathrin interactor 1	Clint1
NaN	-0.021365	NaN	-0.454545	0.128677	-0.094033		0.358142	0.71058	-0.110317	-0.110317	O35166	Golgi SNAP receptor complex member 2	Gosr2
-0.0302654	-0.114004	0.0394735	-0.0343967	0.0772236	-0.0885768		0.357963	0.71058	-0.025091	-0.025091	P80313	T-complex protein 1 subunit eta	Cct7
0.0019634	-0.214508	-0.0356239	-0.270869	0.22196	-0.0624447		0.357846	0.71058	-0.0599205	-0.0599205	Q8R1N4	NudC domain-containing protein 3	Nudcd3
-0.161307	0.0112093	0.125935	-0.0743499	0.380578	0.108357		0.35888	0.71058	0.0650703	0.0650703	Q99LG2	Transportin-2	Tnpo2
-0.305445	-0.21563	0.0250449	0.275007	-1.28457	0.302524		0.356448	0.712253	-0.200512	-0.200512	P54763	Ephrin type-B receptor 2	Ephb2
0.104465	0.00417777	0.00573894	-0.0177384	0.152003	-0.0765237		0.355445	0.71245	0.0286871	0.0286871	O08529	Calpain-2 catalytic subunit	Capn2
NaN	0.618615	NaN	0.132379	0.132214	-0.254066		0.352991	0.71245	0.157286	0.157286	O88307	Sortilin-related receptor	Sorl1
-0.209266	-0.0489942	NaN	NaN	0.179678	-0.281053		0.353163	0.71245	-0.0899089	-0.0899089	P17809	Solute carrier family 2	0
-0.0514416	0.0753272	NaN	-0.387242	0.189516	-0.283931		0.352624	0.71245	-0.0915543	-0.0915543	P35235	Tyrosine-protein phosphatase non-receptor type 11	Ptpn11
0.204383	-0.32925	0.0966069	-0.400873	0.12762	-0.234312		0.354558	0.71245	-0.0893043	-0.0893043	Q6R0H7;P63094	Guanine nucleotide-binding protein G(s) subunit alpha isoforms XLas;Guanine nucleotide-binding protein G(s) subunit alpha isoforms short	Gnas
-0.0867838	-0.142879	-0.064469	-0.288047	0.177245	0.0721745		0.353375	0.71245	-0.0554598	-0.0554598	Q61151	Serine/threonine-protein phosphatase 2A 56 kDa regulatory subunit epsilon isoform	Ppp2r5e
-0.000432815	0.0943712	-0.139339	-0.167021	0.130839	-0.211565		0.352636	0.71245	-0.0488578	-0.0488578	Q64337	Sequestosome-1	Sqstm1
0.169631	-0.0312531	-0.0943712	-0.198676	-0.0360461	-0.0540477		0.352578	0.71245	-0.0407938	-0.0407938	Q8CHC4	Synaptojanin-1	Synj1
-0.0607391	0.114367	0.12312	-0.0784418	0.208111	-0.057707		0.353438	0.71245	0.0414516	0.0414516	Q8CIB5	Fermitin family homolog 2	Fermt2
0.13261	-0.00847902	-0.116631	0.00345838	-0.0829751	-0.127069		0.353362	0.71245	-0.033181	-0.033181	Q9CZC8	Secernin-1	Scrn1
0.133875	0.120352	0.229112	-0.123764	0.0412241	-0.112444		0.352028	0.712739	0.0480593	0.0480593	Q62318	Transcription intermediary factor 1-beta	Trim28
0.159138	-0.0870743	NaN	-0.351332	-0.0862402	NaN		0.351432	0.713105	-0.0913772	-0.0913772	P60840	Alpha-endosulfine	Ensa
0.00842098	-0.0301772	0.116192	-0.128551	0.146691	0.098689		0.34908	0.715136	0.0352108	0.0352108	O35286	Pre-mRNA-splicing factor ATP-dependent RNA helicase DHX15	Dhx15
-0.165301	0.0783365	0.222364	0.028852	0.0960054	-0.0021079		0.349098	0.715136	0.0430248	0.0430248	P97351	40S ribosomal protein S3a	Rps3a
-0.0503276	NaN	-0.0742315	-0.450991	0.0122425	0.145091		0.349212	0.715136	-0.0836435	-0.0836435	Q9WV92	Band 4.1-like protein 3;Band 4.1-like protein 3	0
0.342891	-0.0955274	-0.182947	-0.133005	-0.0367495	-0.37062		0.34868	0.715184	-0.0793263	-0.0793263	Q9QXS1	Plectin	Plec
0.104853	-0.175208	-0.101247	-0.0592544	-0.0291349	0.0543624		0.348006	0.715677	-0.0342715	-0.0342715	P23819	Glutamate receptor 2	Gria2
0.498607	0.0918014	-0.1129	-0.0626706	0.119996	-0.077452		0.347267	0.715677	0.0762303	0.0762303	P61922	4-aminobutyrate aminotransferase	0
-0.120485	0.0766959	0.0748665	NaN	0.19712	NaN		0.34749	0.715677	0.0570495	0.0570495	Q9QYJ3	DnaJ homolog subfamily B member 1	Dnajb1
0.393103	0.226508	-0.23634	0.257131	-0.334683	0.310224		0.346096	0.716997	0.102657	0.102657	Q9WUC3	Lymphocyte antigen 6H	Ly6h
-0.750607	-0.111508	-0.0880058	0.338111	-0.246104	0.122076		0.343716	0.720324	-0.122673	-0.122673	Q9WVR4	Fragile X mental retardation syndrome-related protein 2	Fxr2
0.0509806	-0.131724	-0.0281448	-0.179711	0.0810338	NaN		0.339932	0.72228	-0.0415131	-0.0415131	P26516	26S proteasome non-ATPase regulatory subunit 7	Psmd7
0.0848386	-0.0356383	0.00702857	-0.0348548	-0.00475299	0.10017		0.340021	0.72228	0.0194652	0.0194652	P28652	Calcium/calmodulin-dependent protein kinase type II subunit beta	Camk2b
0.285354	-0.0864002	-0.134747	-0.101025	-0.164014	-0.134319		0.341088	0.72228	-0.0558584	-0.0558584	P61294	Ras-related protein Rab-6B	Rab6b
0.227574	-0.238136	0.161895	0.0926134	0.0804082	-0.00283043		0.34035	0.72228	0.0535874	0.0535874	Q3UVL4	Vacuolar protein sorting-associated protein 51 homolog	Vps51
-0.424815	NaN	-0.0554733	0.0529723	NaN	0.044464		0.33994	0.72228	-0.0957129	-0.0957129	Q8CGA3	Large neutral amino acids transporter small subunit 4	Slc43a2
0.144473	0.253263	0.141462	NaN	-0.238053	0.0423643		0.339589	0.72228	0.0687018	0.0687018	Q8CGF6	WD repeat-containing protein 47	Wdr47
1.00373	-0.0589689	-0.213254	0.0968015	NaN	0.0499095		0.339658	0.72228	0.175643	0.175643	Q8K010	5-oxoprolinase	Oplah
-0.075738	-0.0999273	-0.0499095	0.0116388	-0.222681	0.175429		0.340619	0.72228	-0.0435314	-0.0435314	Q9QXY6	EH domain-containing protein 3	Ehd3
-0.0754641	0.0123541	-0.0753272	-0.0197261	0.016979	0.0432045		0.337779	0.724071	-0.01633	-0.01633	Q60864	Stress-induced-phosphoprotein 1	Stip1
0.0698153	-0.114254	-0.0353423	-0.171401	-0.244887	0.18409		0.338084	0.724071	-0.0519965	-0.0519965	Q6PB93	Polypeptide N-acetylgalactosaminyltransferase 2;Polypeptide N-acetylgalactosaminyltransferase 2 soluble form	Galnt2
-0.127501	-0.124251	0.0361116	-0.213655	0.0725435	0.103128		0.337067	0.724647	-0.0422706	-0.0422706	Q6P1F6	Serine/threonine-protein phosphatase 2A 55 kDa regulatory subunit B alpha isoform	Ppp2r2a
0.0962213	0.0292761	-0.00561564	-0.0634091	-0.0281448	-0.278916		0.335953	0.725894	-0.0417647	-0.0417647	O08539	Myc box-dependent-interacting protein 1	Bin1
NaN	0.0880058	0.290709	-0.372916	-0.251689	-0.261569		0.335571	0.725922	-0.101492	-0.101492	P42859	Huntingtin	Htt
-0.136848	-0.18917	0.0868598	0.121546	-0.141956	0.00446549		0.333926	0.72745	-0.0425171	-0.0425171	Q8CDN6	Thioredoxin-like protein 1	Txnl1
-0.237197	-0.0833246	-0.140124	0.087327	0.189137	-0.124267		0.334133	0.72745	-0.051408	-0.051408	Q8K2V6	Importin-11	Ipo11
0.121251	-0.0662612	0.13473	-0.000461761	0.100964	-0.0957278		0.333073	0.727658	0.0324157	0.0324157	Q60605	Myosin light polypeptide 6	Myl6
-0.100709	-0.0473086	-0.0446039	0.0356239	0.0903728	-0.0730138		0.33337	0.727658	-0.023273	-0.023273	Q9CY58	Plasminogen activator inhibitor 1 RNA-binding protein	Serbp1
-0.183582	NaN	-0.37128	0.19333	-0.0363276	NaN		0.332112	0.72855	-0.0994648	-0.0994648	P28650	Adenylosuccinate synthetase isozyme 1	Adssl1
-0.371503	0.18954	0.0559062	-0.0232697	-0.0966667	-0.119354		0.331448	0.72855	-0.0608912	-0.0608912	P62320	Small nuclear ribonucleoprotein Sm D3	Snrpd3
-0.417812	0.337426	-0.15004	0.853437	0.026543	0.196607		0.331568	0.72855	0.141027	0.141027	Q9WUA2	Phenylalanine--tRNA ligase beta subunit	Farsb
-0.185486	-0.11416	0.061812	-0.193288	0.226189	-0.112849		0.331019	0.728659	-0.0529637	-0.0529637	O88746	Target of Myb protein 1	Tom1
0.161702	-0.105597	0.169858	0.0284277	0.241441	-0.175012		0.330402	0.729086	0.0534698	0.0534698	P09103	Protein disulfide-isomerase	P4hb
0.389999	-0.624443	-0.208018	-0.0736969	-0.0500489	-0.0591492		0.328761	0.731233	-0.104226	-0.104226	Q8R5M8	Cell adhesion molecule 1	Cadm1
0.0579773	-0.0479348	-0.066537	-0.0232697	-0.00906043	0.00504059		0.328277	0.731438	-0.013964	-0.013964	Q99JY9	Actin-related protein 3	Actr3
0.0228593	0.015212	-0.13014	0.0738202	0.0249862	0.187768		0.32397	0.735802	0.0324176	0.0324176	D3Z7P3	Glutaminase kidney isoform	0
0.0237097	0.0607391	NaN	-0.407861	0.249102	-0.490781		0.324324	0.735802	-0.113018	-0.113018	O70318	Band 4.1-like protein 2	Epb41l2
0.0375324	-0.00866777	0.106917	0.0446039	-0.10044	0.0539454		0.324465	0.735802	0.0223153	0.0223153	P60710	Actin	0
-0.363115	NaN	-0.0734089	0.0579701	-0.18954	0.18916		0.324958	0.735802	-0.0757867	-0.0757867	P69566	Ran-binding protein 9	Ranbp9
-0.275365	-0.253171	-0.173128	-0.00326422	-0.149389	0.38648		0.323885	0.735802	-0.0779729	-0.0779729	Q91VZ6	Stromal membrane-associated protein 1	Smap1
0.047249	0.245131	-0.0697021	-0.115754	0.0950805	0.0394191		0.323395	0.736021	0.0402372	0.0402372	P26638	Serine--tRNA ligase	0
0.0264254	-0.0382285	0.184671	0.122209	-0.0500489	-0.0551266		0.322146	0.736453	0.0316501	0.0316501	P62717	60S ribosomal protein L18a	Rpl18a
0.0297059	-0.0729076	0.105706	0.0709388	0.145605	-0.0958975		0.322059	0.736453	0.0305252	0.0305252	Q9CQN1	Heat shock protein 75 kDa	0
-0.125254	-0.449611	0.109546	-0.361528	0.301622	-0.0110354		0.322544	0.736453	-0.089377	-0.089377	Q9QXB9	Developmentally-regulated GTP-binding protein 2	Drg2
0.0597506	-0.143994	-0.037312	-0.0453272	0.059525	-0.0363335		0.321313	0.737109	-0.0239486	-0.0239486	P17742	Peptidyl-prolyl cis-trans isomerase A;Peptidyl-prolyl cis-trans isomerase A	0
0.0852824	0.032524	0.0629419	-0.0483226	-0.0289935	-0.00488457		0.319235	0.740032	0.0164246	0.0164246	P05480	Neuronal proto-oncogene tyrosine-protein kinase Src	Src
-0.114234	0.0103502	0.122805	0.0619835	0.116442	-0.0272338		0.31825	0.740645	0.0283522	0.0283522	P26040	Ezrin	Ezr
0.114863	0.0619835	-0.0662615	-0.066518	-0.276794	-0.0205892		0.318157	0.740645	-0.0422194	-0.0422194	Q9EPU0	Regulator of nonsense transcripts 1	Upf1
-0.171975	-0.0306782	-0.000576886	-0.0204575	0.0625803	0.0136409		0.317143	0.741153	-0.0245778	-0.0245778	P80315	T-complex protein 1 subunit delta	Cct4
0.207428	-0.0565362	-0.016639	-0.00463851	-0.00216244	0.0464211		0.317267	0.741153	0.0289788	0.0289788	Q920I9	WD repeat-containing protein 7	Wdr7
-0.134747	0.13947	-0.0172092	0.166201	0.0718457	-0.0162931		0.315978	0.742532	0.0348779	0.0348779	Q9Z1Q9	Valine--tRNA ligase	Vars
NaN	NaN	0.113286	-0.0890985	0.51804	-0.0870129		0.315252	0.743161	0.113804	0.113804	Q3TVI8	Pre-B-cell leukemia transcription factor-interacting protein 1	Pbxip1
-0.0643311	0.130008	-0.231064	-0.070315	0.0124463	0.00302647		0.313473	0.745599	-0.0367048	-0.0367048	A2AN08	E3 ubiquitin-protein ligase UBR4	Ubr4
-0.0822938	0.0764222	0.207361	-0.0359637	0.00874027	0.0122111		0.313103	0.745621	0.0310795	0.0310795	Q8BJY1	26S proteasome non-ATPase regulatory subunit 5	Psmd5
0.127999	0.0578315	-0.229465	-0.115957	-0.178364	0.0661237		0.312065	0.746791	-0.0453053	-0.0453053	Q9WTT4	V-type proton ATPase subunit G 2	Atp6v1g2
-0.159242	-0.30893	0.0371919	0.174918	-0.105008	0.0450235		0.31096	0.74808	-0.0526744	-0.0526744	Q9QZM0	Ubiquilin-2	Ubqln2
0.34474	-0.0456547	0.324058	-0.124707	0.206945	-0.249514		0.310038	0.748442	0.0759777	0.0759777	Q9CRT8	Exportin-T	Xpot
-0.0241777	0.0647449	-0.0869197	0.0553346	-0.0514416	0.290424		0.31035	0.748442	0.0413275	0.0413275	Q9Z1P6	NADH dehydrogenase [ubiquinone] 1 alpha subcomplex subunit 7	Ndufa7
-0.0945064	-0.0118352	0.00251245	0.121811	0.232583	-0.0330676		0.309493	0.748768	0.0362495	0.0362495	P17225	Polypyrimidine tract-binding protein 1	Ptbp1
0.0256763	-0.132341	0.156852	-0.122114	0.0723765	-0.304844		0.308301	0.750213	-0.0507323	-0.0507323	P24547	Inosine-5-monophosphate dehydrogenase 2	Impdh2
0.124267	-0.177392	0.126628	0.0528332	-0.0828389	0.227495		0.306961	0.751905	0.0451653	0.0451653	O08810	116 kDa U5 small nuclear ribonucleoprotein component	Eftud2
0.171011	-0.721539	-0.145091	-0.294261	0.388809	-0.0930786		0.306613	0.751905	-0.115692	-0.115692	Q9ES28	Rho guanine nucleotide exchange factor 7	Arhgef7
-0.10742	NaN	0.124912	-0.00520308	0.198825	NaN		0.30585	0.752612	0.0527784	0.0527784	Q924Z4	Ceramide synthase 2	Cers2
0.00028853	-0.184293	0.116317	-0.643315	NaN	0.164529		0.303784	0.755584	-0.109295	-0.109295	P35585	AP-1 complex subunit mu-1	Ap1m1
0.14535	-0.0214236	-0.337083	-0.0872428	-0.00115371	0.0139266		0.302841	0.755995	-0.0479378	-0.0479378	P70175	Disks large homolog 3	Dlg3
0.23182	NaN	-0.0764222	-0.0853743	0.0280868	-0.630059		0.302989	0.755995	-0.10639	-0.10639	Q8K2C7	Protein OS-9	Os9
-0.193835	-0.185212	0.116223	-0.121047	0.017198	0.111966		0.30159	0.757559	-0.0424511	-0.0424511	P70188	Kinesin-associated protein 3	Kifap3
0.179433	-0.00364022	0.0113408	-0.00728955	0.221977	-0.155823		0.300356	0.758223	0.0409995	0.0409995	Q99PL7;P13516;P13011;Q6T707	Acyl-CoA desaturase 1;Acyl-CoA desaturase 2	Scd3;Scd1;Scd2;Scd4
-0.110898	0.101784	-0.00662125	0.024036	-0.0388575	0.26135		0.300695	0.758223	0.0384657	0.0384657	P32067	Lupus La protein homolog	Ssb
0.120388	-0.0749728	0.152372	-0.339455	-0.207518	0.00992034		0.300152	0.758223	-0.0565442	-0.0565442	P68181	cAMP-dependent protein kinase catalytic subunit beta	Prkacb
0.0929863	-0.0972703	0.0398294	NaN	NaN	-0.304968		0.298308	0.760832	-0.0673557	-0.0673557	Q91VS7	Microsomal glutathione S-transferase 1	Mgst1
-0.142609	-0.150657	-0.0492126	0.103128	-0.0233263	0.0760118		0.295925	0.762209	-0.0311109	-0.0311109	O08583;Q9JJW6	THO complex subunit 4;Aly/REF export factor 2	Alyref;Alyref2
0.0990462	-0.464465	NaN	0.213254	-1.19598	0.316609		0.296912	0.762209	-0.206307	-0.206307	P84104	Serine/arginine-rich splicing factor 3	Srsf3
-0.217355	-0.0693913	0.176381	-0.157608	0.0153158	0.0067647		0.295953	0.762209	-0.0409822	-0.0409822	Q8BG81	Polymerase delta-interacting protein 3	Poldip3
0.275699	0.165301	-0.131458	-0.496611	-0.187261	-0.105784		0.295649	0.762209	-0.0800188	-0.0800188	Q8CH72	E3 ubiquitin-protein ligase TRIM32	Trim32
0.237456	0.0557509	-0.180784	-0.012621	0.0347662	0.107286		0.295416	0.762209	0.0403089	0.0403089	Q9CQZ1	Heat shock factor-binding protein 1	Hsbp1
0.195699	0.217107	0.129781	-0.201543	0.13046	-0.15141		0.29665	0.762209	0.0533489	0.0533489	Q9CYH2	Redox-regulatory protein FAM213A	Fam213a
0.454882	-0.0621434	-0.032242	0.0877344	-0.0851526	NaN		0.293832	0.764378	0.0726156	0.0726156	Q9CQR2	40S ribosomal protein S21	Rps21
-0.0335111	-0.0800117	-0.235727	-0.0636202	0.0326248	0.155361		0.292275	0.766504	-0.0374808	-0.0374808	Q8BGZ1	Hippocalcin-like protein 4	Hpcal4
-1.154	0.221197	NaN	NaN	-0.110497	0.107688		0.29177	0.76678	-0.233903	-0.233903	Q8BIZ1	Ankyrin repeat and sterile alpha motif domain-containing protein 1B	Anks1b
-0.158854	1.37785	-0.237686	-0.0947261	0.106762	0.0494913		0.290636	0.767429	0.173805	0.173805	P12970	60S ribosomal protein L7a	Rpl7a
0.297874	0.0169242	0.114894	-0.0112826	0.140492	-0.244993		0.290007	0.767429	0.0523182	0.0523182	P20065	Thymosin beta-4;Hematopoietic system regulatory peptide	Tmsb4x
0.200266	-0.129071	-0.237686	0.177982	0.00566651	-0.453044		0.29049	0.767429	-0.0726478	-0.0726478	P46467	Vacuolar protein sorting-associated protein 4B	Vps4b
-0.273934	NaN	0.108674	0.187134	0.209011	0.0828389		0.290344	0.767429	0.062745	0.062745	Q9JIK5	Nucleolar RNA helicase 2	Ddx21
NaN	NaN	0.493195	-0.293005	0.354649	-0.0258232		0.288952	0.767449	0.132254	0.132254	P70663	SPARC-like protein 1	Sparcl1
-0.0538064	-0.0788379	0.0104104	-0.0529249	0.0649477	0.0159258		0.289288	0.767449	-0.0157142	-0.0157142	Q02248	Catenin beta-1	Ctnnb1
-0.114234	-0.00559408	-0.100574	0.217727	0.0570764	0.188148		0.289084	0.767449	0.0404249	0.0404249	Q91VI7	Ribonuclease inhibitor	Rnh1
-0.0861043	-0.489646	0.0282486	0.0335111	0.14452	-0.0105558		0.287789	0.768892	-0.0633376	-0.0633376	Q8BMA6	Signal recognition particle subunit SRP68	Srp68
-0.183328	-0.0462505	0.0824384	0.0221902	0.0901578	-0.172831		0.28683	0.769506	-0.0346039	-0.0346039	P63028	Translationally-controlled tumor protein	Tpt1
-0.0330882	0.454281	NaN	0.140909	NaN	-0.168107		0.286749	0.769506	0.098499	0.098499	Q3UHD6	Sorting nexin-27	Snx27
-0.0792927	-0.00283043	0.0604124	-0.0665482	0.0872582	-0.155534		0.286365	0.769572	-0.0260891	-0.0260891	Q00PI9	Heterogeneous nuclear ribonucleoprotein U-like protein 2	Hnrnpul2
NaN	0.0515809	NaN	-0.0908644	0.0138294	-0.0750944		0.28558	0.770349	-0.0251371	-0.0251371	Q8VDP6	CDP-diacylglycerol--inositol 3-phosphatidyltransferase	Cdipt
-0.109294	-0.0208088	0.207861	-0.0714515	0.034973	0.182565		0.284791	0.771137	0.0373075	0.0373075	Q9Z2W0	Aspartyl aminopeptidase	Dnpep
0.0872888	0.012068	-0.120352	-0.0593446	-0.0958569	0.0380147		0.284233	0.771513	-0.0230303	-0.0230303	Q6PIC6	Sodium/potassium-transporting ATPase subunit alpha-3	Atp1a3
-0.258097	-0.081858	0.127274	-0.25877	-0.0532504	0.201885		0.282971	0.773143	-0.0538029	-0.0538029	O35864	COP9 signalosome complex subunit 5	Cops5
0.666737	0.0526941	NaN	NaN	-0.486869	0.52095		0.282537	0.773302	0.188378	0.188378	Q8BGT5	Alanine aminotransferase 2	Gpt2
0.0226981	-0.207128	NaN	NaN	-0.000432815	0.0236102		0.281658	0.774253	-0.0403131	-0.0403131	Q9EPW0	Type I inositol 3	0
0.560792	0.200504	-0.290778	-0.0291022	-0.0712136	0.1149		0.280358	0.774372	0.0808504	0.0808504	O54991	Contactin-associated protein 1	Cntnap1
-0.0057592	-0.0885922	0.133828	-0.0793256	-0.00748262	-0.0993399		0.279901	0.774372	-0.0244453	-0.0244453	O88685	26S protease regulatory subunit 6A	Psmc3
-0.0923428	-0.287184	0.11677	-0.169079	0.177311	-0.0378138		0.280756	0.774372	-0.0487232	-0.0487232	Q05920	Pyruvate carboxylase	0
0.173775	-0.376171	0.253532	0.137635	0.24643	-0.0330528		0.279368	0.774372	0.0670247	0.0670247	Q80U78;Q80U58	Pumilio homolog 1;Pumilio homolog 2	Pum1;Pum2
-0.0597706	-0.241714	0.17958	-0.140571	0.0289992	-0.00868222		0.279256	0.774372	-0.0403598	-0.0403598	Q8R317	Ubiquilin-1	Ubqln1
-0.0742315	-0.114535	0.256632	-0.0651137	0.315594	NaN		0.279378	0.774372	0.0636691	0.0636691	Q9CQE8	UPF0568 protein C14orf166 homolog
0.0128247	-0.28648	0.205963	0.242328	0.160718	NaN		0.279186	0.774372	0.0670706	0.0670706	Q9D1J3	SAP domain-containing ribonucleoprotein	Sarnp
-0.112233	0.0574155	0.136077	0.0304067	-0.105812	0.204141		0.275633	0.775015	0.0349992	0.0349992	O08749	Dihydrolipoyl dehydrogenase	0
-0.131985	-0.136395	0.182426	-0.0244139	0.0346184	-0.133559		0.273038	0.775015	-0.0348846	-0.0348846	O54774	AP-3 complex subunit delta-1	Ap3d1
-0.0551957	-0.139999	-0.112767	0.00331442	-0.00475299	0.14274		0.274954	0.775015	-0.0277766	-0.0277766	P54775	26S protease regulatory subunit 6B	Psmc4
0.163914	-0.128519	0.0814611	-0.162121	-0.0607391	-0.106498		0.273677	0.775015	-0.035417	-0.035417	P55066	Neurocan core protein	Ncan
0.123843	0.0618453	-0.129217	-0.140619	-0.00187425	-0.093371		0.275676	0.775015	-0.0298989	-0.0298989	P57746	V-type proton ATPase subunit D	Atp6v1d
NaN	-0.625712	0.474111	-0.287994	NaN	-0.215195		0.276498	0.775015	-0.163697	-0.163697	P60487	Pyridoxal phosphate phosphatase	Pdxp
0.0262198	-0.158188	0.0523413	0.067088	-0.0302654	0.276318		0.27379	0.775015	0.038919	0.038919	Q01065	Calcium/calmodulin-dependent 3	0
-0.195096	0.0754641	0.0796762	-0.0371475	-0.102053	NaN		0.272744	0.775015	-0.0358312	-0.0358312	Q6IRU5	Clathrin light chain B	Cltb
-0.10017	0.170181	0.121832	-0.241475	NaN	-0.255718		0.274998	0.775015	-0.0610701	-0.0610701	Q6PB44	Tyrosine-protein phosphatase non-receptor type 23	Ptpn23
0.320288	-0.0294261	0.0535835	-0.119354	0.0778478	-0.0508909		0.272698	0.775015	0.0420081	0.0420081	Q7TQF7	Amphiphysin	Amph
-0.105544	-0.181853	-0.138683	-0.134699	0.08253	0.217107		0.276763	0.775015	-0.0435238	-0.0435238	Q8BGW1	Alpha-ketoglutarate-dependent dioxygenase FTO	Fto
0.264824	0.00633396	0.252707	0.0513026	-0.00173014	-0.255873		0.275261	0.775015	0.0529274	0.0529274	Q91V61	Sideroflexin-3	Sfxn3
-0.0746424	-0.0257203	0.143277	-0.0227714	0.0657326	0.0436244		0.275843	0.775015	0.0215834	0.0215834	Q9D8N0	Elongation factor 1-gamma	Eef1g
0.208294	NaN	-0.00733906	-0.38628	0.0994172	-0.314607		0.277317	0.775015	-0.0801029	-0.0801029	Q9ERU9	E3 SUMO-protein ligase RanBP2	Ranbp2
0.113489	-0.341172	0.0657025	-0.0665784	0.0287784	-0.065944		0.273203	0.775015	-0.0442874	-0.0442874	Q9QUR6	Prolyl endopeptidase	Prep
0.0554414	-0.135412	-0.0790197	-0.0945104	-0.0054719	0.104873		0.275198	0.775015	-0.0256832	-0.0256832	Q9QYI3	DnaJ homolog subfamily C member 7	Dnajc7
-0.130404	0.0608775	-0.19711	-0.0546171	0.161573	-0.0532093		0.274032	0.775015	-0.0354817	-0.0354817	Q9WVA3	Mitotic checkpoint protein BUB3	Bub3
-0.0742315	-0.0385396	0.182393	-0.0234311	0.139522	-0.0105703		0.278444	0.775015	0.0291904	0.0291904	Q9Z2U1	Proteasome subunit alpha type-5	Psma5
0.20073	0.0601858	0.0963292	0.125519	0.131392	-0.31371		0.271735	0.775386	0.0500744	0.0500744	P14069	Protein S100-A6	S100a6
-0.0705267	-0.0410905	0.0418626	0.105142	0.0165412	0.0531114		0.271755	0.775386	0.0175066	0.0175066	Q61166	Microtubule-associated protein RP/EB family member 1	Mapre1
-0.119555	0.0366088	0.0104686	-0.0461164	0.0344411	-0.0126064		0.271141	0.775386	-0.0161266	-0.0161266	Q61656	Probable ATP-dependent RNA helicase DDX5	Ddx5
-0.309176	-0.219085	0.0295291	0.343919	NaN	-0.255925		0.271196	0.775386	-0.0821476	-0.0821476	Q62095	ATP-dependent RNA helicase DDX3Y	Ddx3y
0.182737	-0.0440475	0.193338	-0.0589237	0.116723	-0.155422		0.269326	0.775417	0.0390675	0.0390675	O35887	Calumenin	Calu
NaN	0.0980152	-0.188401	-0.00192009	NaN	0.490878		0.270181	0.775417	0.0996431	0.0996431	O54901	OX-2 membrane glycoprotein	Cd200
0.108348	-0.0501737	-0.032242	-0.104853	0.00416092	-0.0413875		0.269081	0.775417	-0.0193579	-0.0193579	P18872	Guanine nucleotide-binding protein G(o) subunit alpha	Gnao1
-0.0915306	-0.162186	0.272994	0.108625	0.0421152	0.0790197		0.26881	0.775417	0.0415063	0.0415063	P54822	Adenylosuccinate lyase	Adsl
0.00199233	-0.0419815	0.145589	-0.136426	0.183425	0.040682		0.270683	0.775417	0.0322135	0.0322135	Q61584	Fragile X mental retardation syndrome-related protein 1	Fxr1
0.0392807	-0.0929248	-0.0385766	0.16543	-0.0234683	0.107688		0.270076	0.775417	0.0262381	0.0262381	Q8R0S2	IQ motif and SEC7 domain-containing protein 1	Iqsec1
NaN	NaN	-0.0209111	0.0535284	0.541324	-0.154024		0.268771	0.775417	0.104979	0.104979	Q9CW03	Structural maintenance of chromosomes protein 3	Smc3
0.067455	-0.0461463	-0.207518	0.0139266	-0.0418037	0.0529723		0.267275	0.777493	-0.0268524	-0.0268524	P50518	V-type proton ATPase subunit E 1	Atp6v1e1
-0.253142	-0.0684077	0.190306	0.117562	-0.120883	-0.133084		0.26644	0.778389	-0.0446081	-0.0446081	Q9CPR4	60S ribosomal protein L17	Rpl17
0.113083	0.10809	0.0534787	-0.107881	-0.00288247	-0.0271898		0.265176	0.779341	0.022783	0.022783	G5E8K5	Ankyrin-3	Ank3
0.008392	0.0787465	-0.0308304	-0.141382	0.309127	0.0163537		0.264907	0.779341	0.0400677	0.0400677	O35098	Dihydropyrimidinase-related protein 4	Dpysl4
0.0217019	-0.0908183	0.106312	-0.022068	0.201062	-0.0442706		0.264978	0.779341	0.0286531	0.0286531	Q9CSN1	SNW domain-containing protein 1	Snw1
0.367564	0.0965318	-0.0672257	-0.0846856	-0.0306892	-0.0101489		0.264467	0.779473	0.0452244	0.0452244	Q63844	Mitogen-activated protein kinase 3	Mapk3
0.265293	-0.0302951	-0.595504	-0.136315	0.0280868	NaN		0.264166	0.779473	-0.0937469	-0.0937469	Q91WD5	NADH dehydrogenase [ubiquinone] iron-sulfur protein 2	0
-0.237931	0.769941	-0.257131	0.0900404	0.348629	-0.0880247		0.260966	0.783434	0.104254	0.104254	Q68FL6	Methionine--tRNA ligase	0
-0.0943712	-0.0762651	0.120357	0.0954519	-0.0176369	0.133827		0.261604	0.783434	0.0268937	0.0268937	Q8BFY9	Transportin-1	Tnpo1
NaN	0.152638	0.100391	0.138814	0.120467	-0.25777		0.261255	0.783434	0.0509081	0.0509081	Q8C754	Vacuolar protein sorting-associated protein 52 homolog	Vps52
-0.0340749	-0.00351005	0.0235044	0.00906043	0.0185711	0.0207689		0.259903	0.783555	0.00571999	0.00571999	P11499	Heat shock protein HSP 90-beta	Hsp90ab1
-0.308943	-0.416269	-1.7198	0.910502	-0.0450235	0.211884		0.259958	0.783555	-0.227941	-0.227941	P31324	cAMP-dependent protein kinase type II-beta regulatory subunit	Prkar2b
0.100097	-0.0363779	-0.026021	-0.135776	0.0362891	-0.0669108		0.260315	0.783555	-0.0214499	-0.0214499	Q60973	Histone-binding protein RBBP7	Rbbp7
0.206229	0.309991	NaN	-0.910014	-0.197362	-0.107275		0.259393	0.783767	-0.139686	-0.139686	P11627	Neural cell adhesion molecule L1	L1cam
NaN	NaN	0.201626	-0.320612	0.385036	0.135009		0.25846	0.783767	0.100265	0.100265	P61971	Nuclear transport factor 2	Nutf2
-0.270708	-0.63684	0.117114	-0.152741	0.264461	0.153546		0.258742	0.783767	-0.087528	-0.087528	Q99MU3	Double-stranded RNA-specific adenosine deaminase	Adar
-0.032524	0.081067	0.0687103	-0.00264252	0.161298	-0.121094		0.258495	0.783767	0.0258025	0.0258025	Q9R0P3	S-formylglutathione hydrolase	Esd
0.0837068	-0.107368	0.0441368	-0.224907	-0.0878702	0.0938305		0.257709	0.783813	-0.0330786	-0.0330786	Q91WC0	Histone-lysine N-methyltransferase setd3	Setd3
0.0507714	-0.0715576	0.0954658	-0.0461015	-0.0806577	0.25181		0.257443	0.783813	0.0332884	0.0332884	Q91ZU6	Dystonin	Dst
0.0245605	-0.0881627	0.0550666	-0.0793865	0.166746	-0.358898		0.257806	0.783813	-0.0466791	-0.0466791	Q9WU28	Prefoldin subunit 5	Pfdn5
0.173401	-0.19626	0.151843	-0.0329347	0.15133	-0.0198577		0.256428	0.784232	0.0379201	0.0379201	O88544	COP9 signalosome complex subunit 4	Cops4
0.343458	0.179384	-0.107956	-0.15719	0.0170083	0.0136409		0.255881	0.784232	0.0480575	0.0480575	P31648	Sodium- and chloride-dependent GABA transporter 1	Slc6a1
0.0868904	0.0398403	-0.0842003	0.0271541	-0.0478175	-0.16681		0.256462	0.784232	-0.0241572	-0.0241572	P62806	Histone H4	Hist1h4a
-0.213876	-0.161992	-0.179766	0.426318	0.0726648	-0.383417		0.254845	0.784232	-0.0733446	-0.0733446	Q60715	Prolyl 4-hydroxylase subunit alpha-1	P4ha1
0.187066	-0.163106	-0.0107799	-0.0192873	0.0333924	0.177216		0.254934	0.784232	0.0340836	0.0340836	Q6A009	E3 ubiquitin-protein ligase listerin	Ltn1
0.622621	-0.034574	NaN	-0.604564	-0.212134	-0.460548		0.255951	0.784232	-0.13784	-0.13784	Q80TL4	Protein KIAA1045	Kiaa1045
0.0519374	0.0315363	-0.0862402	-0.142449	0.05116	0.366924		0.25471	0.784232	0.045478	0.045478	Q8C129	Leucyl-cystinyl aminopeptidase	Lnpep
0.344685	-0.002209	0.157721	-0.165726	0.0631378	-0.110449		0.254251	0.784232	0.0478601	0.0478601	Q9ER00	Syntaxin-12	Stx12
-0.129349	0.0360461	0.0858182	0.602837	0.356107	-0.404439		0.254396	0.784232	0.09117	0.09117	Q9Z0N1	Eukaryotic translation initiation factor 2 subunit 3	0
-0.162726	0.000288558	0.0303393	0.0531114	-0.0655723	0.0207689		0.253617	0.784759	-0.0206316	-0.0206316	Q3THE2;Q9CQ19	Myosin regulatory light chain 12B;Myosin regulatory light polypeptide 9	Myl12b;Myl9
-0.0123541	-0.0503082	0.104124	0.0746424	0.0621133	-0.0682867		0.253304	0.784759	0.0183217	0.0183217	Q9QUM9	Proteasome subunit alpha type-6	Psma6
NaN	NaN	0.798517	-0.370191	0.239072	-0.0214383		0.252714	0.785234	0.16149	0.16149	Q8BWQ6	UPF0505 protein C16orf62 homolog
-0.0551957	0.0807941	-0.0691523	0.229342	0.004378	-0.0192288		0.251966	0.785997	0.0284895	0.0284895	Q91VM5;Q9WV02	RNA binding motif protein	0
0.119557	-0.340569	0.355571	-0.138378	-0.00532815	-0.44044		0.250607	0.786813	-0.0749309	-0.0749309	Q91XV3	Brain acid soluble protein 1	Basp1
0.00699962	-0.126974	0.0636202	0.105678	0.12411	-0.0301772		0.250629	0.786813	0.0238761	0.0238761	Q99L47	Hsc70-interacting protein	St13
-0.182947	0.0604624	NaN	0.446468	0.0700272	-0.0604575		0.250536	0.786813	0.0667107	0.0667107	Q9D7N9	Adipocyte plasma membrane-associated protein	Apmap
-0.20063	-0.648191	0.0017323	0.269991	0.0875188	0.0102069		0.248609	0.788289	-0.0798953	-0.0798953	P47791	Glutathione reductase	0
0.172425	-0.0621886	-0.162726	-0.105023	-0.0368901	0.0183493		0.24898	0.788289	-0.0293423	-0.0293423	P59999	Actin-related protein 2/3 complex subunit 4	Arpc4
-0.128161	-0.305467	0.249033	-0.0647817	0.0660044	-0.101753		0.249226	0.788289	-0.0475209	-0.0475209	Q9CQL7	MORF4 family-associated protein 1	Mrfap1
-0.153935	0.0499095	-0.0298416	0.109561	0.141382	0.0437644		0.24842	0.788289	0.0268068	0.0268068	Q9Z1N5	Spliceosome RNA helicase Ddx39b	Ddx39b
-0.0494913	-0.0568513	0.169745	0.00144204	-0.0257376	0.0984196		0.24752	0.788449	0.022921	0.022921	P30999	Catenin delta-1	Ctnnd1
-0.0745054	0.164915	0.0363483	0.0258793	-0.0250289	-0.00549265		0.247358	0.788449	0.0203526	0.0203526	Q61937	Nucleophosmin	Npm1
-0.270828	0.130799	-0.195222	0.0368901	0.163543	-0.137568		0.247804	0.788449	-0.0453977	-0.0453977	Q99NH0	Ankyrin repeat domain-containing protein 17	Ankrd17
0.0269398	-0.44493	-0.109695	NaN	NaN	0.184471		0.246135	0.788905	-0.0858036	-0.0858036	Q8BG51	Mitochondrial Rho GTPase 1	Rhot1
-0.0346383	-0.181329	0.0586984	0.519944	-0.168642	0.203514		0.246294	0.788905	0.0662579	0.0662579	Q8QZT1	Acetyl-CoA acetyltransferase	0
0.12356	-0.202306	0.165354	-0.366597	0.0112971	-0.0343819		0.246499	0.788905	-0.0505124	-0.0505124	Q9D6J6	NADH dehydrogenase [ubiquinone] flavoprotein 2	0
0.165661	0.116098	0.110324	-0.305878	0.110667	0.063779		0.245731	0.789049	0.0434419	0.0434419	Q8CHG7	Rap guanine nucleotide exchange factor 2	Rapgef2
0.0318871	-0.0284987	0.0503082	-0.0250302	-0.113701	-0.00108243		0.24465	0.790428	-0.0143528	-0.0143528	Q9JME5	AP-3 complex subunit beta-2	Ap3b2
-0.0382958	-0.121267	-0.214125	0.171335	-0.301939	0.201634		0.243338	0.791641	-0.0504429	-0.0504429	Q6A4J8	Ubiquitin carboxyl-terminal hydrolase 7	Usp7
-0.181929	0.0323829	0.208511	-0.021365	0.147442	0.0177795		0.243488	0.791641	0.0338034	0.0338034	Q9D8E6	60S ribosomal protein L4	Rpl4
NaN	NaN	0.121094	-0.109795	0.00249806	-0.181591		0.242936	0.791667	-0.0419483	-0.0419483	Q7TNC4	Putative RNA-binding protein Luc7-like 2	Luc7l2
0.951764	-1.12284	NaN	-0.308537	-0.257976	-0.280825		0.242357	0.791667	-0.203682	-0.203682	Q80XI4	Phosphatidylinositol 5-phosphate 4-kinase type-2 beta	Pip4k2b
0.098691	-0.0861397	0.03354	0.0130691	0.123277	-0.0592544		0.24256	0.791667	0.0205304	0.0205304	Q9WVJ2	26S proteasome non-ATPase regulatory subunit 13	Psmd13
0.0470253	-0.213169	0.097008	-0.0397701	0.119636	-0.24081		0.241064	0.792609	-0.0383467	-0.0383467	P62821	Ras-related protein Rab-1A	Rab1A
NaN	0.0833836	-0.095722	-0.232481	0.169891	-0.153575		0.240582	0.792609	-0.0457007	-0.0457007	P68037	Ubiquitin-conjugating enzyme E2 L3	Ube2l3
-0.026021	NaN	0.125541	0.0568609	-0.0703893	0.0170667		0.240728	0.792609	0.0206117	0.0206117	Q7TT50	Serine/threonine-protein kinase MRCK beta	Cdc42bpb
-0.0659859	-0.248519	-0.014641	0.113567	-0.00288247	0.0381553		0.240555	0.792609	-0.030051	-0.030051	Q9WUD1	STIP1 homology and U box-containing protein 1	Stub1
-0.177599	-0.187954	0.288628	-0.28193	0.107182	-0.0614507		0.239595	0.793775	-0.0521872	-0.0521872	Q8VI75	Importin-4	Ipo4
-0.17594	-0.293076	0.299365	0.832444	NaN	-0.0460867		0.239161	0.793983	0.123341	0.123341	Q91ZW3	SWI/SNF-related matrix-associated actin-dependent regulator of chromatin subfamily A member 5	Smarca5
0.39316	-0.568452	-0.140909	-0.26807	0.184392	-0.0937867		0.238758	0.794135	-0.0822777	-0.0822777	O35129	Prohibitin-2	Phb2
0.0566712	NaN	0.348592	-0.082026	0.299063	-0.27127		0.237942	0.795007	0.0702062	0.0702062	Q8C2Q3	RNA-binding protein 14	Rbm14
0.108332	0.0736831	-0.259785	-0.123858	-0.141171	0.113701		0.237641	0.795007	-0.0381831	-0.0381831	Q99K10	Neuroligin-1	Nlgn1
0.123921	0.113967	0.0707241	-0.136521	0.162428	-0.13895		0.236333	0.795647	0.0325949	0.0325949	P60766	Cell division control protein 42 homolog	Cdc42
0.300253	0.110363	0.00163115	-0.133242	0.0207648	-0.0770867		0.236535	0.795647	0.0371138	0.0371138	Q4V9Z5	Seizure 6-like protein 2	Sez6l2
0.143692	0.141694	-0.474877	-0.0851141	-0.00963388	-0.0443598		0.236445	0.795647	-0.0547665	-0.0547665	Q8BWF0	Succinate-semialdehyde dehydrogenase	0
-0.164143	-0.0438838	-0.0776532	0.0419438	-0.0507454	0.142217		0.235712	0.7962	-0.0253773	-0.0253773	Q99PV0	Pre-mRNA-processing-splicing factor 8	Prpf8
-0.0825664	0.1153	0.0574518	0.0173518	0.0654156	-0.062294		0.23356	0.798983	0.0184431	0.0184431	P97461	40S ribosomal protein S5;40S ribosomal protein S5	0
-0.0673633	0.192321	0.218464	-0.502628	NaN	-0.245232		0.233798	0.798983	-0.0808877	-0.0808877	Q8C522	Endonuclease domain-containing 1 protein	Endod1
0.0190534	0.166201	NaN	NaN	0.173124	-0.164626		0.232857	0.799026	0.0484383	0.0484383	P02802	Metallothionein-1	Mt1
-0.171591	0.307778	-0.0762854	0.102457	-0.0848807	0.187008		0.233094	0.799026	0.0440809	0.0440809	P29533	Vascular cell adhesion protein 1	Vcam1
0.260809	0.116897	-0.212258	-0.146515	NaN	0.284988		0.232265	0.799026	0.0607841	0.0607841	Q3TIR3	Synembryn-A	Ric8a
-0.161436	NaN	0.41997	-0.111991	-0.248413	-0.274966		0.232439	0.799026	-0.0753672	-0.0753672	Q810B6	Rabankyrin-5	Ankfy1
-0.181548	-0.0381248	0.135523	-0.0826064	-0.0174944	0.0323829		0.231358	0.799526	-0.0253113	-0.0253113	P47962	60S ribosomal protein L5	Rpl5
-0.0619835	-0.0118643	0.123984	0.0824301	0.140969	-0.121675		0.231653	0.799526	0.02531	0.02531	P62908	40S ribosomal protein S3	Rps3
-0.191057	0.23952	0.301568	0.217107	NaN	-0.230025		0.230945	0.799705	0.0674225	0.0674225	Q9CWE0	Mitochondrial fission regulator 1-like	Mtfr1l
-0.0563061	-0.0720429	0.198146	-0.0366887	0.139713	-0.0124754		0.229918	0.800429	0.0267243	0.0267243	P62889	60S ribosomal protein L30	Rpl30
0.027925	0.0371714	0.00427675	0.0254541	0.194311	-0.13914		0.230215	0.800429	0.0249997	0.0249997	Q99020	Heterogeneous nuclear ribonucleoprotein A/B	Hnrnpab
NaN	NaN	0.113598	-0.100592	0.135459	-0.0148494		0.228782	0.801941	0.0334039	0.0334039	P62075	Mitochondrial import inner membrane translocase subunit Tim13	Timm13
0.329359	-0.166632	-0.202261	-0.137537	-0.136979	0.032242		0.227384	0.8024	-0.0469679	-0.0469679	P20357	Microtubule-associated protein 2	Map2
-0.0214797	0.0193461	0.0487255	0.0610158	0.0931094	-0.102682		0.227271	0.8024	0.0163392	0.0163392	Q07235	Glia-derived nexin	Serpine2
0.084854	-0.0721187	-0.115433	-0.110246	0.114738	-0.0414171		0.227996	0.8024	-0.0232705	-0.0232705	Q60875	Rho guanine nucleotide exchange factor 2	Arhgef2
-0.0485151	0.06226	0.147378	-0.0879174	0.115472	-0.0509059		0.227358	0.8024	0.022962	0.022962	Q8K0D0	Cyclin-dependent kinase 17	Cdk17
0.139506	0.0669503	0.174361	-0.248005	-0.187768	-0.213404		0.226749	0.802783	-0.0447266	-0.0447266	Q8VHR5	Transcriptional repressor p66-beta	Gatad2b
-0.00100953	-0.278041	0.309502	-0.151138	0.148705	-0.398056		0.225781	0.803991	-0.0616729	-0.0616729	Q9D2N4	Dystrobrevin alpha	Dtna
0.134525	0.037312	-0.0433446	-0.113645	0.329214	-0.108332		0.224332	0.80551	0.0392882	0.0392882	P62774	Myotrophin	Mtpn
-0.164143	-0.123623	-0.504366	0.325847	-0.18954	0.234133		0.22449	0.80551	-0.0702818	-0.0702818	Q64133	Amine oxidase [flavin-containing] A	Maoa
-0.354452	0.0896338	0.0958512	-0.00704309	0.0663971	-0.132942		0.223062	0.806121	-0.0404258	-0.0404258	Q6NZC7	SEC23-interacting protein	Sec23ip
0.054632	-0.0218483	0.0482183	0.0294175	-0.122607	-0.0913254		0.223169	0.806121	-0.0172521	-0.0172521	Q9EPR5	VPS10 domain-containing receptor SorCS2	Sorcs2
0.372487	0.0905825	-0.161952	-0.0592995	-0.0553346	0.0706641		0.223571	0.806121	0.0428578	0.0428578	Q9JKK7	Tropomodulin-2	Tmod2
0.07514	-0.0293672	-0.234011	-0.039429	-0.010923	0.0840642		0.217062	0.807464	-0.0257543	-0.0257543	B2RSH2	Guanine nucleotide-binding protein G(i) subunit alpha-1	Gnai1
-1.08773	0.470094	NaN	NaN	-0.148348	0.0172092		0.216443	0.807464	-0.187195	-0.187195	O88741	Ganglioside-induced differentiation-associated protein 1	Gdap1
-0.110898	NaN	0.162573	0.146264	-0.147307	0.141956		0.218074	0.807464	0.0385178	0.0385178	P14115	60S ribosomal protein L27a	Rpl27a
0.138489	0.101784	NaN	0.128821	-0.145091	-0.0630775		0.218141	0.807464	0.0321854	0.0321854	P16460	Argininosuccinate synthase	Ass1
-0.116631	-0.0726496	0.188907	0.0384361	-0.0221902	-0.195451		0.216801	0.807464	-0.0299297	-0.0299297	P17156	Heat shock-related 70 kDa protein 2	Hspa2
-0.134747	-0.062038	0.0133488	0.0614305	0.0118061	0.0150693		0.218119	0.807464	-0.015855	-0.015855	P49312	Heterogeneous nuclear ribonucleoprotein A1;Heterogeneous nuclear ribonucleoprotein A1	0
0.0822704	-0.013509	-0.0617071	0.0197731	0.0625049	-0.0170229		0.216924	0.807464	0.0120516	0.0120516	P51150	Ras-related protein Rab-7a	Rab7a
0.0754288	-0.0295291	-0.0180643	0.0535284	-0.194591	-0.0159575		0.219985	0.807464	-0.0215309	-0.0215309	P61211	ADP-ribosylation factor-like protein 1	Arl1
-0.422233	0.181802	NaN	0.431142	NaN	0.239398		0.221231	0.807464	0.107527	0.107527	P97494	Glutamate--cysteine ligase catalytic subunit	Gclc
-0.167615	-0.214324	NaN	0.0382958	0.117756	0.0430645		0.219069	0.807464	-0.0365645	-0.0365645	Q6P5B0	RRP12-like protein	Rrp12
NaN	-0.333243	-0.0848807	0.288299	0.608452	NaN		0.219103	0.807464	0.119657	0.119657	Q8BG58	Transmembrane prolyl 4-hydroxylase	P4htm
-0.162597	-0.227878	-0.146916	0.229465	NaN	0.0692898		0.217354	0.807464	-0.0477272	-0.0477272	Q8BWZ3	N-alpha-acetyltransferase 25	0
-0.0889556	-0.0260729	0.115613	0.102994	0.0224197	-0.0194482		0.216421	0.807464	0.0177583	0.0177583	Q99JX3	Golgi reassembly-stacking protein 2	Gorasp2
0.0909412	-0.114082	0.0273662	0.0164963	0.204831	-0.0698607		0.22075	0.807464	0.0259487	0.0259487	Q99PT1	Rho GDP-dissociation inhibitor 1	Arhgdia
-0.00791302	0.197991	-0.160017	-0.179449	0.0980268	-0.161347		0.217006	0.807464	-0.0354513	-0.0354513	Q9D172	ES1 protein homolog	0
0.0579623	-0.106001	-0.11836	-0.18572	0.163575	0.0124972		0.218327	0.807464	-0.0293411	-0.0293411	Q9DC69	NADH dehydrogenase [ubiquinone] 1 alpha subcomplex subunit 9	0
0.18866	-0.0472191	-0.0927488	-0.248159	0.0763868	-0.0796304		0.217388	0.807464	-0.033785	-0.033785	Q9JI46	Diphosphoinositol polyphosphate phosphohydrolase 1	Nudt3
-0.0856966	-0.213721	-0.0057592	-0.229349	0.163446	0.141956		0.21828	0.807464	-0.0381874	-0.0381874	Q9R1R2	Tripartite motif-containing protein 3	Trim3
0.209178	-0.102775	0.069573	-0.000808115	0.125415	-0.123717		0.219298	0.807464	0.0294777	0.0294777	Q9WUK2	Eukaryotic translation initiation factor 4H	Eif4h
NaN	-0.260186	0.401063	0.190552	-0.0100636	NaN		0.215313	0.80889	0.0803412	0.0803412	Q8BZS9	Putative pre-mRNA-splicing factor ATP-dependent RNA helicase DHX32	Dhx32
NaN	-0.490517	NaN	0.210139	0.367266	-0.666622		0.215037	0.80889	-0.144933	-0.144933	Q8R1A4	Dedicator of cytokinesis protein 7	Dock7
-0.243182	-0.0856345	0.279109	0.292546	0.00555066	0.0295589		0.214555	0.809212	0.0463247	0.0463247	Q6ZWV3;P86048	60S ribosomal protein L10;60S ribosomal protein L10-like	Rpl10;Rpl10l
0.0755048	-0.211064	0.358398	-0.21083	-0.122076	-0.192035		0.213506	0.809444	-0.0503503	-0.0503503	O89079	Coatomer subunit epsilon	Cope
-0.191815	0.147958	NaN	0.422879	-0.0732718	NaN		0.213624	0.809444	0.0764374	0.0764374	Q7TSI3	Serine/threonine-protein phosphatase 6 regulatory subunit 1	Ppp6r1
0.0968074	-0.143899	0.00372694	-0.0234458	0.0160888	-0.0554863		0.213507	0.809444	-0.0177013	-0.0177013	Q9DCN2	NADH-cytochrome b5 reductase 3;NADH-cytochrome b5 reductase 3 membrane-bound form;NADH-cytochrome b5 reductase 3 soluble form	Cyb5r3
-0.128821	0.416407	-0.0869197	0.270947	-0.254594	0.123799		0.213064	0.809693	0.0568031	0.0568031	P31750;Q9WUA6	RAC-alpha serine/threonine-protein kinase;RAC-gamma serine/threonine-protein kinase	Akt1;Akt3
NaN	NaN	0.539666	-0.171693	0.21419	-0.19024		0.212396	0.810366	0.0979808	0.0979808	P47877	Insulin-like growth factor-binding protein 2	Igfbp2
-0.00432164	0.0692898	-0.00733906	0.00331442	0.109888	-0.0829426		0.210381	0.812735	0.0146482	0.0146482	O35927	Catenin delta-2	Ctnnd2
0.0443301	-0.163785	0.407631	-0.077924	-0.0862402	0.149259		0.210231	0.812735	0.0455453	0.0455453	P62264	40S ribosomal protein S14	Rps14
-0.00705191	-0.207461	0.235484	0.081067	0.113146	-0.0199893		0.209593	0.812735	0.0325324	0.0325324	Q01405	Protein transport protein Sec23A	Sec23a
-0.35242	-0.117067	0.0825606	-0.330302	0.417039	-0.0735754		0.209787	0.812735	-0.0622941	-0.0622941	Q91V81	RNA-binding protein 42	Rbm42
-0.0357646	0.0284277	-0.147437	0.13947	0.000865848	0.16543		0.209867	0.812735	0.0251652	0.0251652	Q9Z1G4	V-type proton ATPase 116 kDa subunit a isoform 1	Atp6v0a1
-0.135009	0.0306892	0.113817	0.0601858	-0.199123	0.408168		0.2092	0.812896	0.0464547	0.0464547	Q8C6E0	Cilia- and flagella-associated protein 36	Cfap36
0.0957742	-0.0723311	0.100206	0.0102069	0.0791731	-0.0989844		0.208878	0.812927	0.0190074	0.0190074	Q9CX56	26S proteasome non-ATPase regulatory subunit 8	Psmd8
0.10925	-0.0379619	-0.0366088	-0.0116316	-0.063779	-0.0396514		0.206929	0.816009	-0.0133971	-0.0133971	P62137	Serine/threonine-protein phosphatase PP1-alpha catalytic subunit	Ppp1ca
-0.00834347	0.0377336	-0.0912597	0.102591	-0.198117	0.0200577		0.206552	0.816142	-0.0228897	-0.0228897	Q9QYB8	Beta-adducin	Add2
0.119166	-0.400968	0.185212	NaN	NaN	-0.204599		0.205356	0.817818	-0.0752973	-0.0752973	Q9CT10	Ran-binding protein 3	Ranbp3
-0.0918014	0.237686	-0.127501	-0.0351061	0.148241	0.0501883		0.204347	0.819143	0.0302844	0.0302844	Q61189	Methylosome subunit pICln	Clns1a
-0.165944	0.328607	0.457871	0.00201835	0.0195945	-0.280948		0.203746	0.819232	0.0601997	0.0601997	Q60854	Serpin B6	Serpinb6
-0.105946	NaN	1.17299	NaN	-0.405012	0.0832474		0.20369	0.819232	0.186321	0.186321	Q64522	Histone H2A type 2-B	Hist2h2ab
-0.140909	-0.0350026	-0.0209111	-0.00749258	0.00672417	0.0996318		0.202481	0.820936	-0.0163266	-0.0163266	P99027	60S acidic ribosomal protein P2	Rplp2
-0.196481	0.153157	0.0415656	0.188021	-0.063779	0.057277		0.202178	0.820936	0.02996	0.02996	Q810A7	ATP-dependent RNA helicase DDX42	Ddx42
-0.0465608	-0.0305898	0.03261	-0.0559662	0.0398294	0.00877379		0.201023	0.820992	-0.00865059	-0.00865059	P47857	ATP-dependent 6-phosphofructokinase	0
-0.0172092	NaN	0.492748	-0.211147	NaN	0.0522768		0.199721	0.820992	0.0791672	0.0791672	P83510	Traf2 and NCK-interacting protein kinase	Tnik
-0.135929	0.314755	0.150625	-0.110542	-0.0790197	0.0827026		0.20051	0.820992	0.0370987	0.0370987	Q61024	Asparagine synthetase [glutamine-hydrolyzing]	Asns
0.0833857	0.0402613	-0.0360461	-0.0938791	-0.151079	0.0434844		0.200289	0.820992	-0.0189789	-0.0189789	Q62261	Spectrin beta chain	0
0.251779	0.067914	-0.121944	0.0611541	-0.0890913	-0.00209343		0.199774	0.820992	0.0279532	0.0279532	Q64523;Q6GSS7	Histone H2A type 2-C;Histone H2A type 2-A	Hist2h2ac;Hist2h2aa1
-0.242816	0.179256	0.414172	0.0694271	-0.0170667	-0.11391		0.199841	0.820992	0.0481771	0.0481771	Q9D1D4	Transmembrane emp24 domain-containing protein 10	Tmed10
-0.170053	NaN	-0.109294	0.327802	0.16955	0.018919		0.200221	0.820992	0.0473849	0.0473849	Q9D1M0	Protein SEC13 homolog	Sec13
-0.0568609	-0.134778	0.147474	-0.0157096	0.0966223	0.10044		0.200629	0.820992	0.0228645	0.0228645	Q9QZD9	Eukaryotic translation initiation factor 3 subunit I	Eif3i
-0.0513026	0.032524	0.0628364	-0.0534787	0.442595	-0.170865		0.197572	0.82449	0.0437182	0.0437182	P59325	Eukaryotic translation initiation factor 5	Eif5
0.163494	-0.0239737	0.0402744	-0.166001	0.26093	-0.0797067		0.19693	0.825055	0.0325028	0.0325028	P56391	Cytochrome c oxidase subunit 6B1	Cox6b1
-0.121546	0.0315363	-0.0432045	-0.192546	0.152212	0.0229004		0.196513	0.825055	-0.0251081	-0.0251081	P70336	Rho-associated protein kinase 2	Rock2
-0.0617071	-0.0780915	0.174605	0.0999011	-0.0569996	0.0496307		0.196368	0.825055	0.0212231	0.0212231	Q9Z2X1	Heterogeneous nuclear ribonucleoprotein F;Heterogeneous nuclear ribonucleoprotein F	0
0.133701	0.0257376	-0.0565835	-0.141685	0.0558162	-0.158977		0.195577	0.825985	-0.023665	-0.023665	Q7TQI3	Ubiquitin thioesterase OTUB1	Otub1
-0.155749	-0.0870129	0.129497	-0.0587585	0.176854	0.175812		0.194948	0.826608	0.0301071	0.0301071	Q99MK8	Beta-adrenergic receptor kinase 1	Adrbk1
0.172213	0.104739	-0.0144981	-0.05288	-0.0350608	-0.0576018		0.194143	0.826994	0.0194853	0.0194853	Q8BRT1	CLIP-associating protein 2	Clasp2
0.135016	NaN	-0.360196	-0.614646	NaN	0.371503		0.194392	0.826994	-0.117081	-0.117081	Q9WTS5	Teneurin-2;Ten-2	0
-0.0464211	0.120617	0.13272	-0.194559	-0.0199154	-0.157866		0.192913	0.827378	-0.0275706	-0.0275706	O70251	Elongation factor 1-beta	Eef1b
0.0479498	0.0476779	-0.1129	0.0346383	-0.0585243	-0.0399035		0.192292	0.827378	-0.0135103	-0.0135103	Q8CGP2;Q8CGP1;Q6ZWY9;Q64525;Q64478;Q64475;P10854;P10853;P70696	Histone H2B type 1-P;Histone H2B type 1-K;Histone H2B type 1-C/E/G;Histone H2B type 2-B;Histone H2B type 1-H;Histone H2B type 1-B;Histone H2B type 1-M;Histone H2B type 1-F/J/L;Histone H2B type 1-A	Hist1h2bp;Hist1h2bk;Hist1h2bc;Hist2h2bb;Hist1h2bh;Hist1h2bb;Hist1h2bm;Hist1h2bf;Hist1h2ba
-0.119555	NaN	-0.0305479	NaN	0.0752312	0.23008		0.192908	0.827378	0.0388019	0.0388019	P10922	Histone H1.0;Histone H1.0	0
-0.106348	-0.0454165	0.0148931	0.0285691	0.312473	-0.0277338		0.190942	0.827378	0.0294062	0.0294062	P53986	Monocarboxylate transporter 1	Slc16a1
0.178747	-0.0249421	0.105861	-0.1229	0.020882	-0.0284987		0.191546	0.827378	0.021525	0.021525	Q6PCP5	Mitochondrial fission factor	Mff
0.368048	NaN	-0.414244	NaN	-0.398022	0.0549179		0.191887	0.827378	-0.0973249	-0.0973249	Q921Y0;Q8BPB0	MOB kinase activator 1A;MOB kinase activator 1B	Mob1a;Mob1b
-0.301939	NaN	0.164286	-0.159025	0.347399	0.262794		0.191912	0.827378	0.062703	0.062703	Q8K268	ATP-binding cassette sub-family F member 3	Abcf3
0.0232405	0.420725	-0.081476	0.0437644	0.246618	-0.336737		0.19154	0.827378	0.0526891	0.0526891	Q8VHL0	Urea transporter 1	Slc14a1
0.175208	-0.205114	-0.322044	0.22033	-0.178874	0.0415233		0.19246	0.827378	-0.0448285	-0.0448285	Q921I1	Serotransferrin	Tf
0.0148494	0.0499095	-0.0867838	0.305095	NaN	-0.100732		0.191126	0.827378	0.0364677	0.0364677	Q9CQM9	Glutaredoxin-3	Glrx3
-0.0939657	0.161694	0.0793865	-0.0470253	0.00892897	-0.000822569		0.18793	0.832562	0.0180327	0.0180327	Q99JI4	26S proteasome non-ATPase regulatory subunit 6	Psmd6
-0.0621218	-0.0772236	0.052102	-0.000404044	0.0721946	0.102053		0.186923	0.833922	0.0144334	0.0144334	Q9D8W5	26S proteasome non-ATPase regulatory subunit 12	Psmd12
0.232362	0.701416	-0.0432045	-0.338068	-0.00748262	-0.122428		0.185849	0.835414	0.0704324	0.0704324	P40336	Vacuolar protein sorting-associated protein 26A	Vps26a
-0.120485	0.0905825	0.00739111	-0.17028	-0.311038	0.264356		0.185368	0.835764	-0.0399122	-0.0399122	Q03157	Amyloid-like protein 1;C30	Aplp1
NaN	-0.252896	0.122507	0.0764222	-0.0601858	-0.0440177		0.184722	0.836435	-0.0316341	-0.0316341	Q9CY57	Chromatin target of PRMT1 protein	Chtop
0.0942179	-0.120451	-0.0799754	0.214747	0.0492927	-0.015068		0.18405	0.837155	0.0237938	0.0237938	Q8R1T1	Charged multivesicular body protein 7	Chmp7
0.190651	-0.382796	-0.126312	NaN	NaN	0.0710762		0.183339	0.837954	-0.061845	-0.061845	Q8VE09	Tetratricopeptide repeat protein 39C	Ttc39c
0.104263	-0.0234311	0.0101925	-0.00744911	0.185425	-0.139617		0.182483	0.838381	0.0215639	0.0215639	P99029	Peroxiredoxin-5	0
0.268695	-0.0214675	0.144744	0.0647449	0.269043	-0.42616		0.182226	0.838381	0.0499331	0.0499331	Q00915	Retinol-binding protein 1	Rbp1
-0.0699771	-0.0315037	0.0373695	-0.013975	0.0253239	0.00705191		0.182453	0.838381	-0.00761842	-0.00761842	Q9ERK4	Exportin-2	Cse1l
-0.308477	-0.212066	0.177066	-0.00641984	0.0266899	0.107286		0.181624	0.83897	-0.0359869	-0.0359869	P61750	ADP-ribosylation factor 4	Arf4
-0.0164963	-0.0728469	0.0272044	-0.0102797	-0.0213375	0.0461418		0.180739	0.839183	-0.00793569	-0.00793569	Q02053	Ubiquitin-like modifier-activating enzyme 1	Uba1
-0.361207	0.131458	0.360712	-0.126313	-0.1503	-0.145685		0.180625	0.839183	-0.0485557	-0.0485557	Q920B9	FACT complex subunit SPT16	Supt16h
-0.209017	0.0480967	-0.0140695	0.167615	0.139283	0.0221902		0.18094	0.839183	0.0256832	0.0256832	Q9D708		S100a16
0.124173	-0.478447	NaN	-0.0853589	-0.103263	0.249263		0.18026	0.839316	-0.0587265	-0.0587265	Q61361	Brevican core protein	Bcan
0.22053	0.175173	0.0177968	-0.0620681	-0.153287	-0.0338206		0.179917	0.839408	0.0273875	0.0273875	Q9WV60	Glycogen synthase kinase-3 beta	Gsk3b
NaN	-0.471449	0.594792	NaN	-0.0663992	-0.567618		0.179158	0.839916	-0.127668	-0.127668	P12961	Neuroendocrine protein 7B2;N-terminal peptide;C-terminal peptide	Scg5
0.0983511	0.376957	-0.0746424	-0.176088	-0.0363276	0.0289935		0.179063	0.839916	0.0362073	0.0362073	Q3UKJ7	WD40 repeat-containing protein SMU1;WD40 repeat-containing protein SMU1	0
0.00594166	0.00115371	0.0738639	-0.0242671	0.0449105	-0.218917		0.178174	0.841065	-0.0195524	-0.0195524	Q9CZ44	NSFL1 cofactor p47	Nsfl1c
-0.128293	-0.0607885	-0.0247452	0.0272956	-0.0329472	0.123401		0.177476	0.841846	-0.0160129	-0.0160129	P17710	Hexokinase-1	Hk1
-0.205017	0.534759	-0.2444	NaN	0.470509	-0.151923		0.17713	0.841946	0.0807855	0.0807855	Q9EPK7	Exportin-7	Xpo7
-0.0816123	0.0454429	0.06252	0.00719549	0.0353574	-0.0107883		0.175877	0.843806	0.00968586	0.00968586	P23116	Eukaryotic translation initiation factor 3 subunit A	Eif3a
-0.097476	-0.217055	0.207578	-0.141828	0.0215701	0.541812		0.175367	0.844049	0.0524335	0.0524335	Q922P9	Putative oxidoreductase GLYR1	Glyr1
-0.398569	0.0147838	0.192958	0.100709	0.270399	0.0806577		0.17487	0.844049	0.0434898	0.0434898	Q9D5V5	Cullin-5	Cul5
0.127211	0.151859	-0.191942	0.259905	-0.269033	0.16221		0.174912	0.844049	0.0400349	0.0400349	Q9JLN9	Serine/threonine-protein kinase mTOR	Mtor
0.115582	-0.139713	0.0276161	0.0578315	0.133116	-0.0748208		0.174538	0.844123	0.0199353	0.0199353	Q60930	Voltage-dependent anion-selective channel protein 2	Vdac2
-0.119954	0.231555	-0.052555	0.00115371	-0.013355	0.0894982		0.173748	0.845087	0.0227239	0.0227239	P62245	40S ribosomal protein S15a	Rps15a
-0.142479	-0.119275	0.00769564	-0.173319	0.200913	0.0663992		0.173208	0.845568	-0.0266777	-0.0266777	Q7TMY8	E3 ubiquitin-protein ligase HUWE1	Huwe1
0.260497	NaN	NaN	-0.228334	-0.0160683	0.189666		0.172391	0.84587	0.0514404	0.0514404	O88736	3-keto-steroid reductase	Hsd17b7
-0.453228	-0.0741676	0.0483525	0.148999	0.0605778	0.0343565		0.171382	0.84587	-0.0391849	-0.0391849	P22892	AP-1 complex subunit gamma-1	Ap1g1
-0.350045	0.131063	0.159734	0.131721	0.10656	0.0326651		0.171297	0.84587	0.0352831	0.0352831	P61514	60S ribosomal protein L37a	Rpl37a
-0.0901759	0.417164	0.405165	NaN	-0.371169	NaN		0.171699	0.84587	0.090246	0.090246	Q5SSZ5	Tensin-3	Tns3
-0.176706	NaN	-0.0497701	0.27274	-0.00719549	0.137766		0.172149	0.84587	0.0353669	0.0353669	Q5SWU9	Acetyl-CoA carboxylase 1;Biotin carboxylase	Acaca
0.108161	-0.274739	0.077452	-0.0187465	-0.0817487	0.0359054		0.172593	0.84587	-0.0256193	-0.0256193	Q8R2R9	AP-3 complex subunit mu-2	Ap3m2
0.0870436	0.00733906	0.0424717	-0.074517	0.0979495	-0.0767671		0.170887	0.8461	0.01392	0.01392	Q9WTX5	S-phase kinase-associated protein 1	Skp1
-0.185993	-0.0432296	0.152821	0.0690147	NaN	-0.133353		0.16986	0.847535	-0.0281481	-0.0281481	Q61074	Protein phosphatase 1G	Ppm1g
0.219253	-0.0181327	-0.0124972	0.0258793	-0.0655723	-0.0384656		0.167766	0.849917	0.0184108	0.0184108	P63087	Serine/threonine-protein phosphatase PP1-gamma catalytic subunit	Ppp1cc
0.0469508	-0.0440326	-0.0522768	0.0265876	-0.0698396	0.0371714		0.167854	0.849917	-0.00923987	-0.00923987	Q91VR5	ATP-dependent RNA helicase DDX1	Ddx1
-0.0304067	-0.131266	0.0312531	-0.00656479	0.0181766	0.0490731		0.167798	0.849917	-0.0116224	-0.0116224	Q922B2	Aspartate--tRNA ligase	0
0.0162201	0.0328061	-0.0650208	-0.100484	0.0644799	-0.014485		0.16724	0.850378	-0.0110806	-0.0110806	Q8VDD5	Myosin-9	Myh9
0.0419963	0.312898	-0.360533	-0.0640575	0.0177529	-0.190075		0.165508	0.853203	-0.0403365	-0.0403365	Q9DBR7	Protein phosphatase 1 regulatory subunit 12A	Ppp1r12a
0.0693005	0.0941009	-0.0458623	-0.242413	0.0843338	-0.0999119		0.164852	0.853352	-0.0234088	-0.0234088	P62627	Dynein light chain roadblock-type 1	Dynlrb1
0.299489	-0.118915	NaN	-0.139585	0.102125	-0.403714		0.164959	0.853352	-0.05212	-0.05212	Q9WV32	Actin-related protein 2/3 complex subunit 1B	Arpc1b
0.139347	0.146264	-0.0308304	-0.173319	0.0480691	NaN		0.163905	0.853502	0.0259061	0.0259061	Q8BW96	Calcium/calmodulin-dependent protein kinase type 1D	Camk1d
NaN	0.503654	NaN	-0.171628	-0.204391	0.169284		0.164033	0.853502	0.0742295	0.0742295	Q91VN4	MICOS complex subunit Mic25	Chchd6
-0.0514416	0.075738	-0.0100636	0.0100636	-0.0110662	0.032524		0.164431	0.853502	0.0076257	0.0076257	Q99LI8	Hepatocyte growth factor-regulated tyrosine kinase substrate	Hgs
0.138584	-0.0933095	0.0502335	0.0633648	0.17976	-0.190635		0.163558	0.853616	0.0246663	0.0246663	P62960	Nuclease-sensitive element-binding protein 1	Ybx1
-0.0972062	-0.0886535	0.0522366	0.0289935	0.0257057	0.0113525		0.162786	0.854564	-0.0112619	-0.0112619	P60335	Poly(rC)-binding protein 1	Pcbp1
0.239873	-0.11129	0.0180305	-0.133132	-0.0297002	-0.132578		0.161561	0.855409	-0.0247994	-0.0247994	O08989	Ras-related protein M-Ras	Mras
0.832565	NaN	-0.307662	-0.288223	0.245095	-0.0336877		0.159186	0.855409	0.0896176	0.0896176	P11031	Activated RNA polymerase II transcriptional coactivator p15	Sub1
-0.149389	-0.0310319	0.0529249	0.0223323	0.0728014	-0.0515636		0.159699	0.855409	-0.0139877	-0.0139877	P14685	26S proteasome non-ATPase regulatory subunit 3	Psmd3
-0.370388	NaN	0.0413577	0.188781	NaN	-0.0659289		0.159417	0.855409	-0.0515445	-0.0515445	P22682	E3 ubiquitin-protein ligase CBL	Cbl
0.108036	-0.107321	0.298531	-0.0688162	-0.0959919	0.0270125		0.160305	0.855409	0.0269084	0.0269084	P61202	COP9 signalosome complex subunit 2	Cops2
-0.0526941	-0.134762	-0.024887	-0.168415	0.302902	-0.0980422		0.159966	0.855409	-0.0293163	-0.0293163	P70699	Lysosomal alpha-glucosidase	Gaa
0.136046	-0.114488	0.129197	-0.183916	0.268556	-0.0557113		0.160265	0.855409	0.0299472	0.0299472	Q8K596		Slc8a2
-0.0357646	0.101381	-0.11703	-0.0640575	-0.0186342	0.0524158		0.160476	0.855409	-0.0136149	-0.0136149	Q91W90	Thioredoxin domain-containing protein 5	Txndc5
0.0258232	-0.0296322	0.0149514	-0.0430215	0.144903	-0.0391177		0.161962	0.855409	0.0123177	0.0123177	Q91YQ5	Dolichyl-diphosphooligosaccharide--protein glycosyltransferase subunit 1	Rpn1
0.140778	-0.254186	0.300822	-0.0571665	0.129481	-0.0568363		0.161419	0.855409	0.0338153	0.0338153	Q9DBZ5	Eukaryotic translation initiation factor 3 subunit K	Eif3k
NaN	-0.0698153	-0.0831112	0.138028	-0.075738	0.230449		0.160297	0.855409	0.0279625	0.0279625	Q9DC70	NADH dehydrogenase [ubiquinone] iron-sulfur protein 7	0
0.0046964	0.172744	0.126691	0.411535	-0.176323	-0.283071		0.158426	0.855776	0.042712	0.042712	Q6ZPE2	Myotubularin-related protein 5	Sbf1
-0.126841	0.00834347	0.134034	0.188274	-0.558268	0.0754641		0.158431	0.855776	-0.0464988	-0.0464988	Q99MN1	Lysine--tRNA ligase	Kars
-0.108491	0.0447438	0.0479498	-0.0292641	-0.0250289	0.0106367		0.157928	0.856193	-0.00990894	-0.00990894	Q6P4T2	U5 small nuclear ribonucleoprotein 200 kDa helicase	Snrnp200
-0.013355	-0.123041	-0.237808	0.427284	0.195021	NaN		0.157033	0.857392	0.0496202	0.0496202	Q8CCB4	Vacuolar protein sorting-associated protein 53 homolog	Vps53
-0.567059	NaN	NaN	0.287236	0.204981	0.464355		0.156083	0.858703	0.0973782	0.0973782	Q64676	2-hydroxyacylsphingosine 1-beta-galactosyltransferase	Ugt8
0.170849	-0.0627008	0.202008	-0.183261	0.233736	-0.16822		0.155305	0.858754	0.0320683	0.0320683	P24527	Leukotriene A-4 hydrolase	Lta4h
-0.0777899	-0.1031	0.128424	0.0450235	0.00462402	0.0954519		0.154914	0.858754	0.0154389	0.0154389	P61620	Protein transport protein Sec61 subunit alpha isoform 1	Sec61a1
-0.445409	0.144699	-0.224781	NaN	0.327729	-0.0838291		0.155229	0.858754	-0.0563183	-0.0563183	Q9D4V0	Ethanolamine kinase 1	Etnk1
0.233379	-0.386695	NaN	-0.0679085	0.182295	-0.202406		0.155054	0.858754	-0.048267	-0.048267	Q9EST5	Acidic leucine-rich nuclear phosphoprotein 32 family member B	Anp32b
0.120671	0.103934	-0.133958	-0.0278368	-0.0507454	0.0908535		0.154603	0.858803	0.017153	0.017153	Q62420	Endophilin-A1	Sh3gl2
-0.185232	0.0518593	0.178437	-0.096684	0.0521768	-0.139013		0.15384	0.859203	-0.0230761	-0.0230761	P48722	Heat shock 70 kDa protein 4L	Hspa4l
-0.668119	0.148479	0.182115	0.100305	0.0204868	0.635151		0.153831	0.859203	0.0697361	0.0697361	Q9Z0E6	Interferon-induced guanylate-binding protein 2	Gbp2
-0.125254	-0.0444342	0.15975	0.222557	-0.182819	-0.208344		0.152326	0.861014	-0.0297574	-0.0297574	C0HKD9;C0HKD8
0.1153	-0.0390287	-0.0437644	-0.0639068	0.0304571	-0.069679		0.15208	0.861014	-0.0117702	-0.0117702	P62984;P62983;P0CG49;P0CG50	Ubiquitin-60S ribosomal protein L40;Ubiquitin;60S ribosomal protein L40;Ubiquitin-40S ribosomal protein S27a;Ubiquitin;40S ribosomal protein S27a;Polyubiquitin-B;Ubiquitin;Polyubiquitin-C;Ubiquitin;Ubiquitin-related 1;Ubiquitin-related 2	Uba52;Rps27a;Ubb;Ubc
0.0515486	0.0549179	-0.0103502	-0.0091613	-0.0186342	-0.0315627		0.152062	0.861014	0.00612637	0.00612637	Q80UG5	Septin-9	40057
-0.142609	-0.380803	0.431715	NaN	0.019609	-0.207311		0.151353	0.861857	-0.0558799	-0.0558799	Q9CYR6	Phosphoacetylglucosamine mutase	Pgm3
-0.109695	-0.0309729	0.0430363	-0.000216456	-0.00748262	0.0489336		0.150384	0.862745	-0.00939948	-0.00939948	P60843	Eukaryotic initiation factor 4A-I	Eif4a1
-0.191689	-0.160492	0.125337	0.121679	-0.059909	0.372841		0.150054	0.862745	0.0346277	0.0346277	Q80VD1	Protein FAM98B	Fam98b
0.0169353	0.14965	0.325359	-0.176935	0.260204	-0.327475		0.150106	0.862745	0.0412894	0.0412894	Q8BMJ3;Q60872	Eukaryotic translation initiation factor 1A	0
-0.29772	0.0082	0.123764	0.0877344	0.0678027	0.173767		0.14975	0.862785	0.0272581	0.0272581	P58252	Elongation factor 2	Eef2
-0.00590291	0.1333	0.145446	-0.140905	0.0992471	-0.110168		0.149125	0.863464	0.0201695	0.0201695	Q9CZX9	ER membrane protein complex subunit 4	Emc4
0.0107883	-0.0815221	0.110044	0.0784732	0.213822	-0.192662		0.148037	0.865066	0.0231572	0.0231572	Q8BFU3	RING finger protein 214	Rnf214
-0.214871	0.0683268	0.097965	-0.0540328	0.208144	-0.289245		0.147244	0.865439	-0.0306188	-0.0306188	Q69ZK0	Phosphatidylinositol 3	0
0.105784	-0.242806	0.0982739	NaN	-0.0306892	-0.0561312		0.147016	0.865439	-0.0251138	-0.0251138	Q922Q1	Mitochondrial amidoxime reducing component 2	Marc2
-0.36446	-0.21424	0.216015	0.0556121	0.131945	-0.0335105		0.146719	0.865439	-0.034773	-0.034773	Q99LC3	NADH dehydrogenase [ubiquinone] 1 alpha subcomplex subunit 10	0
0.20083	-0.117662	-0.195222	-0.373869	0.142401	0.125916		0.146881	0.865439	-0.0362678	-0.0362678	Q9D1K2	V-type proton ATPase subunit F	Atp6v1f
-0.498864	0.383718	-0.165558	-0.123968	NaN	0.115965		0.145345	0.86593	-0.0577414	-0.0577414	O88967	ATP-dependent zinc metalloprotease YME1L1	Yme1l1
0.0459377	-0.0881627	0.00771017	-0.0183226	0.153511	-0.0233871		0.145497	0.86593	0.012881	0.012881	P62746	Rho-related GTP-binding protein RhoB	Rhob
-0.449746	0.1149	NaN	0.0170667	-0.111699	0.205393		0.14599	0.86593	-0.0448172	-0.0448172	Q9QZQ1	Afadin	Mllt4
-0.245009	NaN	NaN	0.239276	0.226679	-0.0350765		0.145466	0.86593	0.0464673	0.0464673	Q9R099	Transducin beta-like protein 2	Tbl2
-0.0404014	0.0528332	0.142847	-0.0507266	-0.141302	-0.0567312		0.145043	0.865969	-0.0155802	-0.0155802	Q9D7G0	Ribose-phosphate pyrophosphokinase 1	Prps1
-0.56774	0.215741	-0.15056	0.116498	0.0787617	0.0408223		0.144655	0.866183	-0.0444129	-0.0444129	P15379	CD44 antigen	Cd44
-0.246834	0.121148	NaN	NaN	-0.466549	0.312433		0.144186	0.866557	-0.0699504	-0.0699504	P62257	Ubiquitin-conjugating enzyme E2 H	Ube2h
NaN	NaN	0.0666238	-0.146611	-0.0893625	0.0798389		0.143581	0.867204	-0.0223777	-0.0223777	Q8CI71	Coiled-coil domain-containing protein 132	Ccdc132
-0.199625	0.0173518	0.0838903	-0.16613	-0.0241777	0.158596		0.142913	0.867978	-0.0216826	-0.0216826	P70704	Phospholipid-transporting ATPase IA	Atp8a1
0.269164	NaN	0.33228	-0.153928	0.233753	-0.406962		0.141673	0.869896	0.0548615	0.0548615	Q9Z1T1	AP-3 complex subunit beta-1	Ap3b1
0.187034	-0.00079366	-0.120352	0.037593	0.123261	-0.112662		0.141376	0.869931	0.0190134	0.0190134	Q8BH59	Calcium-binding mitochondrial carrier protein Aralar1	Slc25a12
-0.0255958	NaN	0.104015	0.112366	NaN	-0.107803		0.141011	0.8701	0.0207456	0.0207456	Q8CCF0	U4/U6 small nuclear ribonucleoprotein Prp31	Prpf31
-0.0720372	-0.0749576	0.021614	0.156785	-0.00647761	0.0546401		0.140185	0.870632	0.0132611	0.0132611	Q91Z31	Polypyrimidine tract-binding protein 2	Ptbp2
-0.0978804	-0.0430958	0.397866	0.0896338	0.0255001	-0.185802		0.140206	0.870632	0.0310369	0.0310369	Q9Z130	Heterogeneous nuclear ribonucleoprotein D-like	Hnrnpdl
-0.132379	0.0153548	-0.0462816	0.0740944	-0.12075	0.117828		0.137602	0.875262	-0.0153556	-0.0153556	Q920P5	Adenylate kinase isoenzyme 5	Ak5
NaN	NaN	0.319442	-0.0563411	0.0863695	-0.18531		0.136954	0.876006	0.04104	0.04104	Q6GQT1	Alpha-2-macroglobulin-P	A2mp
-0.0862402	-0.0785027	0.0555463	0.0468402	0.0781981	0.0494913		0.136558	0.876241	0.0108888	0.0108888	Q9DCH4	Eukaryotic translation initiation factor 3 subunit F	Eif3f
-0.170566	-0.036008	0.145797	NaN	0.217222	-0.342415		0.134015	0.878864	-0.0371939	-0.0371939	O35988	Syndecan-4	Sdc4
-0.505789	-0.108068	0.198229	0.287709	0.199239	0.195348		0.134843	0.878864	0.0444445	0.0444445	P01899;P01897	H-2 class I histocompatibility antigen	0
-0.709996	0.593115	-0.136454	0.117296	0.0189365	-0.262123		0.133873	0.878864	-0.0632043	-0.0632043	P20444	Protein kinase C alpha type	Prkca
-0.169412	-0.0899888	0.224671	-0.155502	-0.153546	0.184598		0.133675	0.878864	-0.02653	-0.02653	Q6NZL0	Protein SOGA3	Soga3
-0.0511633	0.260267	-0.0877344	-0.255357	0.0725283	-0.0918019		0.133587	0.878864	-0.0255436	-0.0255436	Q91YH5	Atlastin-3	Atl3
0.0951884	-0.168058	0.106824	-0.0404079	0.31088	-0.145749		0.133587	0.878864	0.0264462	0.0264462	Q9CZX8	40S ribosomal protein S19	Rps19
0.0538531	-0.0535536	-0.118493	-0.0872582	0.0966069	0.0352017		0.13003	0.878958	-0.0122738	-0.0122738	O09172	Glutamate--cysteine ligase regulatory subunit	Gclm
-0.109962	0.298776	0.0531045	0.0067647	0.204632	-0.274076		0.131316	0.878958	0.0298732	0.0298732	O35566	CD151 antigen	Cd151
0.277219	0.0479571	-0.243182	-0.209645	0.536378	-0.140078		0.132444	0.878958	0.0447749	0.0447749	O55022	Membrane-associated progesterone receptor component 1	Pgrmc1
0.118727	0.1038	-0.189287	-0.15141	-0.196355	0.569005		0.131312	0.878958	0.0424132	0.0424132	O88485	Cytoplasmic dynein 1 intermediate chain 1	Dync1i1
0.289298	0.0621218	-0.1121	0.123004	-0.0935602	-0.125526		0.132127	0.878958	0.0238731	0.0238731	O88531	Palmitoyl-protein thioesterase 1	Ppt1
0.0181912	0.162597	0.0228007	-0.0610142	0.0228154	-0.0893747		0.131823	0.878958	0.0126692	0.0126692	P05213	Tubulin alpha-1B chain	Tuba1b
-0.323774	0.107018	0.341958	-0.464345	0.0266606	0.0588013		0.129679	0.878958	-0.0422801	-0.0422801	Q62383	Transcription elongation factor SPT6	Supt6h
NaN	0.126444	-0.0533895	0.4959	NaN	-0.319352		0.131075	0.878958	0.0624007	0.0624007	Q80WW9	DDRGK domain-containing protein 1	Ddrgk1
0.197782	0.0173518	-0.0837921	-0.185737	0.0518926	-0.115863		0.130866	0.878958	-0.0197276	-0.0197276	Q8CAQ8	MICOS complex subunit Mic60	Immt
-0.067501	-0.393463	0.214006	-0.0196237	0.244856	-0.190273		0.13323	0.878958	-0.0353331	-0.0353331	Q8CDG3	Deubiquitinating protein VCIP135	Vcpip1
-0.0455827	-0.225666	NaN	NaN	-0.23131	0.316841		0.129663	0.878958	-0.0464294	-0.0464294	Q8R151	NFX1-type zinc finger-containing protein 1	Znfx1
-0.145351	0.116365	-0.00518438	0.0543624	-0.10675	NaN		0.130487	0.878958	-0.0173118	-0.0173118	Q8VDM6	Heterogeneous nuclear ribonucleoprotein U-like protein 1	Hnrnpul1
NaN	NaN	-0.00719549	0.0192037	-0.0788831	0.130008		0.130811	0.878958	0.0157834	0.0157834	Q9CQV6	Microtubule-associated proteins 1A/1B light chain 3B	Map1lc3b
-0.269153	0.102457	0.027028	0.000721115	0.0706635	0.204892		0.130084	0.878958	0.0227681	0.0227681	Q9Z1F9	SUMO-activating enzyme subunit 2	Uba2
-0.591967	0.0124972	0.0250155	0.458172	0.261708	0.134352		0.127954	0.880525	0.049963	0.049963	P01887	Beta-2-microglobulin	B2m
NaN	0.062398	0.0759001	-0.310934	NaN	0.0396999		0.128344	0.880525	-0.0332339	-0.0332339	Q8BLN5	Lanosterol synthase	Lss
-0.0132121	NaN	0.195302	-0.105753	-0.0968015	-0.0772541		0.127788	0.880525	-0.0195437	-0.0195437	Q99LB6	Methionine adenosyltransferase 2 subunit beta	Mat2b
0.18097	-0.132799	-0.0661237	-0.15711	0.10293	-0.0408531		0.128191	0.880525	-0.018831	-0.018831	Q9QXZ0	Microtubule-actin cross-linking factor 1	Macf1
-0.00158601	0.0575542	-0.0856966	0.0395595	-0.0506061	-0.00421879		0.126908	0.881604	-0.00749897	-0.00749897	Q9DB20	ATP synthase subunit O	0
0.357308	-0.402283	0.0634242	-0.258701	NaN	NaN		0.126706	0.881604	-0.0600631	-0.0600631	Q9DCT8	Cysteine-rich protein 2	Crip2
-0.0673633	0.0328061	-0.0060466	-0.0499348	0.00760859	0.0455827		0.12634	0.881789	-0.00622454	-0.00622454	Q91WK2	Eukaryotic translation initiation factor 3 subunit H	Eif3h
-0.307079	0.195222	0.0284251	0.0756011	0.0112826	0.142609		0.125364	0.883216	0.0243435	0.0243435	P14901	Heme oxygenase 1	Hmox1
0.0192581	-0.0888837	0.0121989	0.0515809	0.0392956	0.00733906		0.123969	0.883266	0.00679813	0.00679813	P56399	Ubiquitin carboxyl-terminal hydrolase 5	Usp5
0.0440624	0.0453032	0.112677	-0.171109	-0.00619029	-0.112662		0.124213	0.883266	-0.0146529	-0.0146529	P60521	Gamma-aminobutyric acid receptor-associated protein-like 2	Gabarapl2
-0.284396	NaN	-0.246712	0.211386	-0.192321	0.301471		0.124702	0.883266	-0.0421144	-0.0421144	Q3TDD9	Protein phosphatase 1 regulatory subunit 21	Ppp1r21
NaN	0.0187766	-0.109026	0.197614	-0.554638	0.20964		0.124247	0.883266	-0.0475266	-0.0475266	Q7TQD2	Tubulin polymerization-promoting protein	Tppp
0.140666	-0.0634242	0.0215554	-0.00255586	-0.108892	-0.0597957		0.124468	0.883266	-0.0120744	-0.0120744	Q9WUM4	Coronin-1C	Coro1c
0.0264696	-0.174849	0.349235	-0.112943	NaN	-0.269982		0.123538	0.883587	-0.0364138	-0.0364138	Q99KW9	T-cell immunomodulatory protein	Itfg1
-0.147697	0.0140695	0.00974219	0.0282862	0.0600664	0.105276		0.122975	0.883603	0.0116238	0.0116238	P80316	T-complex protein 1 subunit epsilon	Cct5
-0.400429	NaN	0.276852	NaN	0.475014	-0.0847315		0.122711	0.883603	0.0666764	0.0666764	Q3TDQ1	Dolichyl-diphosphooligosaccharide--protein glycosyltransferase subunit STT3B	Stt3b
0.242157	NaN	0.0502484	-0.564905	0.0315479	NaN		0.12311	0.883603	-0.0602378	-0.0602378	Q9Z2V5	Histone deacetylase 6	Hdac6
-0.0554733	-0.023871	-0.0423643	-0.0336729	0.0408976	0.0729976		0.121571	0.884967	-0.00691438	-0.00691438	Q61548	Clathrin coat assembly protein AP180	Snap91
0.178388	NaN	-0.274649	0.0615688	-0.0662615	-0.0240764		0.121496	0.884967	-0.0250061	-0.0250061	Q9D032	Single-stranded DNA-binding protein 3	Ssbp3
0.385337	NaN	-0.266996	0.0758749	-0.013498	-0.0070576		0.120901	0.885026	0.034732	0.034732	A2A5R2	Brefeldin A-inhibited guanine nucleotide-exchange protein 2	Arfgef2
-0.653335	-0.0503082	NaN	NaN	0.521391	0.569783		0.120379	0.885026	0.0968825	0.0968825	O09012	Peroxisomal targeting signal 1 receptor	Pex5
0.0270575	-0.0312235	-0.0673633	0.114367	-0.0130691	-0.08804		0.120407	0.885026	-0.00971191	-0.00971191	P36536	GTP-binding protein SAR1a	Sar1a
0.123481	-0.0162785	0.0880707	-0.0139896	0.0655967	-0.164044		0.120883	0.885026	0.0138061	0.0138061	Q8VDJ3	Vigilin	Hdlbp
0.0175777	-0.0206624	-0.0231843	0.000576886	-0.00504059	0.0532504		0.119317	0.886637	0.00375296	0.00375296	P62259	14-3-3 protein epsilon	Ywhae
-0.220949	-0.0737728	0.13193	0.0473989	0.118993	0.106482		0.118916	0.886903	0.018347	0.018347	P31938	Dual specificity mitogen-activated protein kinase kinase 1	Map2k1
-0.109026	-0.106451	0.0485764	0.0585243	0.0777108	0.105544		0.118644	0.886904	0.0124796	0.0124796	Q9R0Q7	Prostaglandin E synthase 3	Ptges3
-0.208892	0.0380147	0.0481139	0.268434	-0.128953	-0.155647		0.11809	0.887481	-0.0231548	-0.0231548	Q8C0C7	Phenylalanine--tRNA ligase alpha subunit	Farsa
NaN	0.197991	-0.251931	-0.11796	0.0429472	NaN		0.11756	0.888012	-0.0322381	-0.0322381	Q8WTY4	Anamorsin	Ciapin1
0.0950497	0.177471	-0.548338	0.108357	-0.417812	0.316725		0.115008	0.892687	-0.0447578	-0.0447578	Q8BU14	Translocation protein SEC62	Sec62
-0.0377336	0.0936954	0.0101634	-0.0232844	-0.0882773	-0.000721562		0.114683	0.892798	-0.007693	-0.007693	Q8VEH5	EPM2A-interacting protein 1	Epm2aip1
0.239788	-0.283	NaN	0.135666	-0.000144286	-0.255408		0.113933	0.893785	-0.0326198	-0.0326198	Q99JP7	Gamma-glutamyltransferase 7;Gamma-glutamyltransferase 7 heavy chain;Gamma-glutamyltransferase 7 light chain	Ggt7
0.195054	-0.188562	-0.133564	0.013498	0.242379	-0.291433		0.113613	0.893887	-0.0271045	-0.0271045	P61021	Ras-related protein Rab-5B	Rab5b
-0.00158601	-0.0354904	-0.0060466	0.0968015	-0.143655	0.172359		0.112955	0.894687	0.0137306	0.0137306	Q9Z0H4	CUGBP Elav-like family member 2	Celf2
0.332262	-0.444773	0.200631	0.1595	0.0952809	-0.132989		0.112232	0.895063	0.0349853	0.0349853	P62267	40S ribosomal protein S23	Rps23
-0.177854	0.032524	0.0309729	0.0116388	-0.093425	0.117429		0.112276	0.895063	-0.013119	-0.013119	Q9D0M3	Cytochrome c1	0
0.204133	-0.293447	NaN	0.130667	0.283948	-0.154843		0.111913	0.895165	0.0340917	0.0340917	Q91YM2	Rho GTPase-activating protein 35	Arhgap35
-0.102188	-0.0104104	-0.0506061	0.132116	0.0597806	0.0330882		0.111289	0.89534	0.0102968	0.0102968	O35226	26S proteasome non-ATPase regulatory subunit 4	Psmd4
-0.146655	0.0729976	0.0329347	-0.0463995	0.0705119	0.0842003		0.111344	0.89534	0.011265	0.011265	P14231	Sodium/potassium-transporting ATPase subunit beta-2	Atp1b2
0.148097	-0.17656	0.178861	0.0870554	-0.0643311	-0.0697698		0.109395	0.898141	0.0172254	0.0172254	Q5F2E8	Serine/threonine-protein kinase TAO1	Taok1
-0.0330882	0.111165	0.0562512	-0.0892981	-0.128557	0.0174944		0.109518	0.898141	-0.0110055	-0.0110055	Q9ESN9	C-Jun-amino-terminal kinase-interacting protein 3	Mapk8ip3
-0.116098	0.013498	-0.0750534	0.0643311	0.208828	-0.0121553		0.10843	0.89958	0.0138916	0.0138916	Q60996	Serine/threonine-protein phosphatase 2A 56 kDa regulatory subunit gamma isoform	Ppp2r5c
-0.203139	-0.0416547	0.0880554	-0.0198138	-0.0795658	0.163241		0.107927	0.900067	-0.0154794	-0.0154794	Q62448	Eukaryotic translation initiation factor 4 gamma 2	Eif4g2
0.503159	0.0717627	0.152067	NaN	NaN	-0.480156		0.10708	0.901267	0.0617082	0.0617082	Q923D2	Flavin reductase (NADPH)	Blvrb
0.0489047	-0.246892	NaN	0.242572	-0.152118	0.253384		0.103636	0.901922	0.0291701	0.0291701	O54941	SWI/SNF-related matrix-associated actin-dependent regulator of chromatin subfamily E member 1	Smarce1
-0.193961	0.113967	NaN	-0.409125	NaN	0.304044		0.102643	0.901922	-0.0462688	-0.0462688	O70228	Probable phospholipid-transporting ATPase IIA	Atp9a
0.047249	0.269991	NaN	-0.0396959	-0.0628125	-0.361379		0.103796	0.901922	-0.0293296	-0.0293296	P03921	NADH-ubiquinone oxidoreductase chain 5	Mtnd5
-0.28558	-0.0552765	0.191244	0.231924	0.0417884	0.00619029		0.104062	0.901922	0.0217151	0.0217151	P17918	Proliferating cell nuclear antigen	Pcna
0.104077	-0.0167017	-0.137241	-0.0337911	0.0359785	-0.00724608		0.102225	0.901922	-0.0091541	-0.0091541	P47757	F-actin-capping protein subunit beta	Capzb
0.0079277	0.0106367	-0.0694271	0.0457225	-0.103397	0.177344		0.104142	0.901922	0.0114678	0.0114678	P50516	V-type proton ATPase catalytic subunit A	Atp6v1a
0.0356383	0.274172	-0.164271	0.0630888	-0.0683268	-0.036304		0.103665	0.901922	0.0173329	0.0173329	Q06138	Calcium-binding protein 39	Cab39
NaN	NaN	0.101598	-0.076828	0.328326	-0.215228		0.103289	0.901922	0.0344671	0.0344671	Q6PHN9	Ras-related protein Rab-35	Rab35
-0.460481	-0.0234897	0.00643435	0.325847	-0.105812	0.0795658		0.10291	0.901922	-0.0296559	-0.0296559	Q80XN0	D-beta-hydroxybutyrate dehydrogenase	0
0.218682	NaN	NaN	0.215989	-0.11929	-0.188825		0.102961	0.901922	0.0316392	0.0316392	Q8BI84	Melanoma inhibitory activity protein 3	Mia3
0.488026	-0.297467	0.183458	-0.322686	NaN	0.170053		0.102391	0.901922	0.0442769	0.0442769	Q8BP67	60S ribosomal protein L24	Rpl24
-0.0423643	0.471239	-0.213005	NaN	-0.444455	NaN		0.103474	0.901922	-0.0571463	-0.0571463	Q8C6G8	WD repeat-containing protein 26	Wdr26
-0.135666	-0.101025	0.025691	0.111966	0.132878	0.0441843		0.105914	0.901922	0.0130047	0.0130047	Q8R0X7	Sphingosine-1-phosphate lyase 1	Sgpl1
0.0635599	0.0779266	0.12844	-0.0739399	0.157158	-0.247388		0.103315	0.901922	0.017626	0.017626	Q99KP6	Pre-mRNA-processing factor 19	Prpf19
0.338086	-0.310934	-0.308244	NaN	NaN	0.0950467		0.1024	0.901922	-0.0465112	-0.0465112	Q99MI1	ELKS/Rab6-interacting/CAST family member 1	Erc1
-0.0775164	-0.0956354	-0.00863037	0.457857	-0.0220482	-0.102078		0.105196	0.901922	0.0253247	0.0253247	Q9CQU5	ZW10 interactor	Zwint
-0.392317	0.0265876	0.218749	0.192573	0.0737425	0.0361869		0.105358	0.901922	0.0259203	0.0259203	Q9QYB1	Chloride intracellular channel protein 4	Clic4
0.0868291	0.0467006	0.0337319	0.0267293	-0.195852	-0.0681506		0.100263	0.904898	-0.0116686	-0.0116686	Q71LX4	Talin-2	Tln2
0.0863236	0.117296	-0.261952	-0.188595	0.111181	0.024036		0.100508	0.904898	-0.0186184	-0.0186184	Q9D9E0	Solute carrier family 22 member 17	Slc22a17
-0.122871	0.00173014	0.0887916	-0.0139459	0.0502932	0.0447438		0.0977173	0.90586	0.00812357	0.00812357	P11983	T-complex protein 1 subunit alpha	Tcp1
NaN	-0.140158	-0.191942	0.0962619	NaN	0.142609		0.0976843	0.90586	-0.023307	-0.023307	P62855	40S ribosomal protein S26	Rps26
-0.0610158	-0.0607885	0.0236364	0.0233263	0.0101634	0.0354831		0.0980363	0.90586	-0.00486585	-0.00486585	Q61598	Rab GDP dissociation inhibitor beta	Gdi2
-0.170951	-0.086967	-0.170822	0.13711	0.256856	0.158208		0.0983113	0.90586	0.0205722	0.0205722	Q62189	U1 small nuclear ribonucleoprotein A	Snrpa
-0.12499	-0.189598	0.231735	0.286881	-0.0167816	-0.352142		0.09863	0.90586	-0.0274825	-0.0274825	Q6PD26	GPI transamidase component PIG-S	Pigs
0.094264	-0.0648571	0.118555	-0.134319	-0.0508847	-0.0270721		0.0974209	0.90586	-0.010719	-0.010719	Q8VH51	RNA-binding protein 39	Rbm39
NaN	0.303225	-0.134352	-0.127037	0.198676	-0.416115		0.0975426	0.90586	-0.0351207	-0.0351207	Q9JKZ2	Sodium/myo-inositol cotransporter	Slc5a3
0.252277	0.024887	-0.102994	-0.108519	0.0687708	-0.0445087		0.0982597	0.90586	0.0149857	0.0149857	Q9QXS6	Drebrin	Dbn1
0.275647	-0.127825	-0.0265876	-0.129608	0.0544971	0.0536674		0.0979391	0.90586	0.0166318	0.0166318	Q9R0P9	Ubiquitin carboxyl-terminal hydrolase isozyme L1	Uchl1
0.0842879	-0.228976	0.0253826	0.0828389	-0.0494913	0.00992034		0.0960376	0.907647	-0.012673	-0.012673	Q69ZR2	E3 ubiquitin-protein ligase HECTD1	Hectd1
0.019536	0.0999011	NaN	0.0347792	NaN	-0.106716		0.0962323	0.907647	0.0118752	0.0118752	Q9D4H1	Exocyst complex component 2	Exoc2
-0.174918	-0.198063	0.473711	-0.0762043	-0.0805212	-0.105101		0.0951657	0.908919	-0.0268494	-0.0268494	Q68FF6	ARF GTPase-activating protein GIT1	Git1
-0.0978804	-0.0311204	0.112568	0.0846086	0.0946183	-0.0998964		0.094203	0.910384	0.010483	0.010483	O09061	Proteasome subunit beta type-1	Psmb1
0.0320199	0.00662125	-0.0207689	-0.0676969	0.0807591	0.000721115		0.0937261	0.910832	0.00527593	0.00527593	Q8K0S0	Phytanoyl-CoA hydroxylase-interacting protein	Phyhip
0.00158784	-0.0707392	-0.698841	0.435735	0.540317	0.0680517		0.0926273	0.912035	0.0460186	0.0460186	Q8BTI8	Serine/arginine repetitive matrix protein 2	Srrm2
0.163591	-0.340039	0.555842	-0.112023	-0.279293	0.227248		0.0928296	0.912035	0.0358878	0.0358878	Q8K2K6	Arf-GAP domain and FG repeat-containing protein 1	Agfg1
0.18254	-0.109717	-0.0411028	-0.0602619	0.269425	-0.384414		0.0914419	0.913975	-0.0239217	-0.0239217	Q8VHI6	Wiskott-Aldrich syndrome protein family member 3	Wasf3
0.19755	0.0241777	0.0600062	-0.0532243	-0.18954	-0.124739		0.0910585	0.914229	-0.0142948	-0.0142948	Q6PDI5	Proteasome-associated protein ECM29 homolog	Ecm29
-0.493647	-0.15975	0.272977	0.231555	0.272193	0.0648829		0.0904256	0.914325	0.0313684	0.0313684	P01901	H-2 class I histocompatibility antigen	0
-0.311271	0.148348	0.338104	-0.0168915	0.173319	-0.183163		0.0902266	0.914325	0.0247412	0.0247412	P23492	Purine nucleoside phosphorylase	Pnp
0.207111	-0.290462	0.317589	-0.445323	0.0269692	NaN		0.0904296	0.914325	-0.0368232	-0.0368232	Q8VD63	Testis-specific Y-encoded-like protein 4	Tspyl4
0.0713757	-0.0740613	-0.0575542	-0.0492479	-0.00317045	0.0727232		0.0899605	0.914334	-0.00665582	-0.00665582	P17427	AP-2 complex subunit alpha-2	Ap2a2
0.0171834	-0.153174	0.24513	-0.0507714	0.0601265	-0.0368959		0.0893366	0.915097	0.0135998	0.0135998	P27612	Phospholipase A-2-activating protein	Plaa
-0.388575	-0.0732566	0.444203	NaN	0.199968	NaN		0.0885007	0.915779	0.0455848	0.0455848	P36371	Antigen peptide transporter 2	Tap2
0.00549265	-0.326407	0.0420854	0.0450235	0.157029	-0.0217165		0.0884899	0.915779	-0.0164155	-0.0164155	P53026	60S ribosomal protein L10a	Rpl10a
0.249119	-0.0906186	-0.0969364	-0.17015	0.261483	-0.0409866		0.0874698	0.917381	0.0186517	0.0186517	Q8R001	Microtubule-associated protein RP/EB family member 2	Mapre2
-0.0366088	0.288063	-0.0824301	0.181293	-0.188528	-0.0565512		0.0860735	0.919229	0.0175398	0.0175398	P28271	Cytoplasmic aconitate hydratase	Aco1
-0.137504	-0.0511749	0.0722856	0.0304067	0.0757937	0.0604624		0.0861403	0.919229	0.00837831	0.00837831	Q8VDM4	26S proteasome non-ATPase regulatory subunit 2	Psmd2
-0.260146	-0.0393104	-0.125387	0.230941	-0.11929	0.200253		0.0847955	0.920279	-0.0188232	-0.0188232	O35593	26S proteasome non-ATPase regulatory subunit 14	Psmd14
0.0927094	-0.0330676	0.0232991	-0.0419517	0.197004	-0.166082		0.0846203	0.920279	0.0119853	0.0119853	P40124	Adenylyl cyclase-associated protein 1	Cap1
NaN	NaN	0.152404	-0.261483	0.0768889	0.126576		0.0849941	0.920279	0.0235966	0.0235966	P51807	Dynein light chain Tctex-type 1	Dynlt1
-0.193456	-0.0485614	-0.0226164	0.19497	-0.00201835	-0.000129853		0.0845358	0.920279	-0.0119688	-0.0119688	Q99JX4	Eukaryotic translation initiation factor 3 subunit M	Eif3m
-0.259544	0.0775164	0.152757	-0.116582	0.0452676	0.015212		0.0837551	0.921383	-0.0142289	-0.0142289	Q80X50	Ubiquitin-associated protein 2-like	Ubap2l
-0.137635	0.0253123	-0.168385	0.176706	-0.00992034	0.0419438		0.0831914	0.922027	-0.0119964	-0.0119964	O35066	Kinesin-like protein KIF3C	Kif3c
0.0169645	-0.0468614	-0.0394191	-0.00479769	-0.0742315	0.111432		0.0817806	0.923016	-0.00615221	-0.00615221	P50396	Rab GDP dissociation inhibitor alpha	Gdi1
0.233396	-0.0769649	-0.124725	-0.149441	0.0136983	0.0257376		0.0816878	0.923016	-0.0130497	-0.0130497	Q8K2C9	Very-long-chain (3R)-3-hydroxyacyl-CoA dehydratase 3	Hacd3
0.383209	0.227741	-0.230941	-0.100716	-0.204516	0.0633648		0.0817677	0.923016	0.0230237	0.0230237	Q9ERD7	Tubulin beta-3 chain	Tubb3
0.0848998	-0.0603672	-0.00100953	-0.0162494	0.0401111	-0.0188341		0.0820294	0.923016	0.00475847	0.00475847	Q9JM76	Actin-related protein 2/3 complex subunit 3	Arpc3
-0.252537	NaN	0.334152	NaN	0.0361412	-0.249376		0.0813947	0.923088	-0.0329049	-0.0329049	Q3UPH1	Protein PRRC1	Prrc1
0.227405	NaN	-0.0299829	0.113701	NaN	-0.446698		0.079435	0.924556	-0.033894	-0.033894	F6ZDS4	Nucleoprotein TPR	Tpr
0.211966	-0.0835233	0.0294408	0.00590291	-0.118891	0.0180643		0.079571	0.924556	0.0104932	0.0104932	P05132	cAMP-dependent protein kinase catalytic subunit alpha	Prkaca
-0.164271	-0.0989381	0.375459	NaN	0.133575	-0.129623		0.0800985	0.924556	0.0232402	0.0232402	P06797	Cathepsin L1;Cathepsin L1 heavy chain;Cathepsin L1 light chain	Ctsl
-0.0490731	-0.0596302	0.15888	-0.101149	0.0990154	-0.109592		0.080277	0.924556	-0.0102582	-0.0102582	P28656	Nucleosome assembly protein 1-like 1	Nap1l1
-0.238175	0.376957	0.106079	-0.134699	-0.0586628	-0.174182		0.0784799	0.924556	-0.0204472	-0.0204472	Q3UGC7;Q66JS6	Eukaryotic translation initiation factor 3 subunit J-A;Eukaryotic translation initiation factor 3 subunit J-B	Eif3j1;Eif3j2
NaN	NaN	0.148129	-0.175974	-0.105678	0.221692		0.0790076	0.924556	0.0220423	0.0220423	Q6P542	ATP-binding cassette sub-family F member 1	Abcf1
-0.219958	0.186501	0.182983	NaN	-0.0593554	NaN		0.0783784	0.924556	0.0225423	0.0225423	Q8C5Q4	G-rich sequence factor 1	Grsf1
0.0963909	-0.175974	-0.328147	-0.0189365	0.272315	0.287354		0.0788851	0.924556	0.0221671	0.0221671	Q8R3V5	Endophilin-B2	Sh3glb2
-0.236217	0.218471	0.0720429	0.0176369	0.132183	-0.114191		0.078853	0.924556	0.0149875	0.0149875	Q9DC50	Peroxisomal carnitine O-octanoyltransferase	Crot
-0.164271	0.0462816	-0.298776	NaN	0.139569	0.176195		0.0778913	0.924866	-0.0202002	-0.0202002	Q8CFI7	DNA-directed RNA polymerase II subunit RPB2	Polr2b
-0.245496	0.0057592	0.0219362	0.0571383	0.182115	-0.0991699		0.0777178	0.924866	-0.0129528	-0.0129528	Q9D662	Protein transport protein Sec23B	Sec23b
0.0619024	-0.0345297	0.124645	-0.0234897	0.0795237	-0.15457		0.0771948	0.925432	0.00891353	0.00891353	P61957;Q9Z172	Small ubiquitin-related modifier 2;Small ubiquitin-related modifier 3	Sumo2;Sumo3
-0.0709388	-0.0664123	0.0258525	0.00345838	0.0543474	0.0268709		0.0744624	0.929591	-0.00447033	-0.00447033	P61979	Heterogeneous nuclear ribonucleoprotein K	Hnrnpk
-0.142479	-0.209578	0.103767	0.0816123	0.254823	-0.00203565		0.0732548	0.929591	0.0143516	0.0143516	P62196	26S protease regulatory subunit 8	Psmc5
0.100391	-0.0814917	0.163769	0.0575542	0.0350321	-0.206246		0.0747847	0.929591	0.0115015	0.0115015	P99026	Proteasome subunit beta type-4	Psmb4
0.283738	0.234869	0.0153158	-0.10183	-0.115166	-0.214073		0.0739794	0.929591	0.0171422	0.0171422	Q64331	Unconventional myosin-VI	Myo6
NaN	0.327687	NaN	-0.0514739	0.0904649	-0.51866		0.073194	0.929591	-0.0379953	-0.0379953	Q80U04	E3 ubiquitin-protein ligase Praja-2	Pja2
0.269617	NaN	0.568088	-0.235807	0.239549	-0.620202		0.0739033	0.929591	0.0442491	0.0442491	Q8VDP4	Cell cycle and apoptosis regulator protein 2	Ccar2
0.109125	-0.351093	-0.220949	0.213876	0.132641	NaN		0.0738806	0.929591	-0.0232798	-0.0232798	Q99KH8	Serine/threonine-protein kinase 24;Serine/threonine-protein kinase 24 35 kDa subunit;Serine/threonine-protein kinase 24 12 kDa subunit	Stk24
NaN	NaN	-0.347212	0.336398	-0.39605	0.242938		0.0732722	0.929591	-0.0409816	-0.0409816	Q9Z2I0	LETM1 and EF-hand domain-containing protein 1	0
-0.298189	-0.441105	NaN	NaN	0.185327	0.389457		0.0718487	0.930828	-0.0411278	-0.0411278	O89023	Tripeptidyl-peptidase 1	Tpp1
-0.275126	0.169284	0.360601	-0.0235191	-0.302056	-0.0566712		0.072281	0.930828	-0.0212479	-0.0212479	Q91WP6	Serine protease inhibitor A3N	Serpina3n
0.0227421	-0.217139	0.0684985	0.0374524	0.132641	-0.10785		0.0718708	0.930828	-0.010609	-0.010609	Q9JKR6	Hypoxia up-regulated protein 1	Hyou1
0.130792	0.0874628	0.136284	0.0666747	-0.38405	0.0526941		0.0652317	0.932135	0.0149762	0.0149762	O54984	ATPase Asna1	Asna1
0.111196	-0.00028853	0.0706483	-0.172457	0.0415211	-0.00359677		0.0690104	0.932135	0.00783719	0.00783719	P16054	Protein kinase C epsilon type	Prkce
-0.0501883	-0.00487007	0.140428	-0.0703302	0.123434	-0.196426		0.0658113	0.932135	-0.00965873	-0.00965873	P26043	Radixin	Rdx
0.0445979	-0.155598	0.0342342	0.172359	-0.0346383	-0.114972		0.0652667	0.932135	-0.00900291	-0.00900291	P62141	Serine/threonine-protein phosphatase PP1-beta catalytic subunit	Ppp1cb
0.100886	0.0267293	0.0920941	-0.087626	0.0234458	-0.114722		0.0653011	0.932135	0.00680116	0.00680116	P62631	Elongation factor 1-alpha 2	Eef1a2
0.0180889	-0.0599912	0.0139313	-0.117021	0.175615	-0.0787008		0.0663995	0.932135	-0.00801286	-0.00801286	P62874	Guanine nucleotide-binding protein G(I)/G(S)/G(T) subunit beta-1	Gnb1
-0.142479	0.173639	-0.0652966	-0.0714213	-0.108759	0.148348		0.0699794	0.932135	-0.0109946	-0.0109946	Q5M8N0	CB1 cannabinoid receptor-interacting protein 1	Cnrip1
-0.138683	-0.0133488	0.0954041	-0.0410609	0.153206	-0.00859519		0.0653984	0.932135	0.00782028	0.00782028	Q5XJY5	Coatomer subunit delta	Arcn1
NaN	-0.236469	-0.187514	0.0422241	0.51678	NaN		0.0670056	0.932135	0.0337551	0.0337551	Q62419	Endophilin-A2	Sh3gl1
-0.556993	-0.00662275	0.412635	-0.0880861	0.130744	0.265317		0.0669583	0.932135	0.0261657	0.0261657	Q64345	Interferon-induced protein with tetratricopeptide repeats 3	Ifit3
NaN	0.0243196	-0.0294175	0.161178	-0.132116	0.0201999		0.0648954	0.932135	0.00883278	0.00883278	Q64378	Peptidyl-prolyl cis-trans isomerase FKBP5;Peptidyl-prolyl cis-trans isomerase FKBP5	0
0.0712999	-0.0615109	-0.1145	0.249627	-0.121811	0.0419438		0.0662294	0.932135	0.0108415	0.0108415	Q64737	Trifunctional purine biosynthetic protein adenosine-3;Phosphoribosylamine--glycine ligase;Phosphoribosylformylglycinamidine cyclo-ligase;Phosphoribosylglycinamide formyltransferase	Gart
0.286551	-0.183277	-0.160146	-0.0219948	0.231193	-0.0578571		0.0687233	0.932135	0.0157448	0.0157448	Q6PER3	Microtubule-associated protein RP/EB family member 3	Mapre3
-0.0102069	0.224905	0.0361116	-0.452807	NaN	0.0894982		0.068605	0.932135	-0.0224999	-0.0224999	Q78ZA7	Nucleosome assembly protein 1-like 4	Nap1l4
0.0816138	-0.0621735	-0.240131	0.171719	0.146132	-0.0252798		0.0672686	0.932135	0.0119801	0.0119801	Q8BVI4	Dihydropteridine reductase	Qdpr
0.177768	NaN	-0.15043	-0.212852	0.251676	0.0196308		0.0665159	0.932135	0.0171586	0.0171586	Q8R0H9	ADP-ribosylation factor-binding protein GGA1	Gga1
0.283984	-0.25398	-0.0713507	NaN	0.888728	-0.601299		0.067649	0.932135	0.0492164	0.0492164	Q8R191	Synaptogyrin-3	Syngr3
0.0338502	-0.0307518	0.158623	0.156008	-0.0999011	-0.15851		0.0650736	0.932135	0.00988638	0.00988638	Q8R326	Paraspeckle component 1	Pspc1
-0.269273	0.206268	-0.0216219	0.0799754	-0.296311	0.198871		0.0661204	0.932135	-0.017015	-0.017015	Q99K01	Pyridoxal-dependent decarboxylase domain-containing protein 1	Pdxdc1
0.208694	-0.0410163	0.282228	NaN	NaN	-0.338688		0.0676971	0.932135	0.0278045	0.0278045	Q99KF1	Transmembrane emp24 domain-containing protein 9	Tmed9
0.151554	-0.148097	-0.108759	0.0655723	-0.1038	0.0842003		0.0684647	0.932135	-0.00988808	-0.00988808	Q9CQC9	GTP-binding protein SAR1b	Sar1b
0.475936	-0.119934	0.599309	-0.502669	0.0654307	-0.307519		0.0700771	0.932135	0.0350924	0.0350924	Q9CXW4	60S ribosomal protein L11	Rpl11
-0.0556121	-0.178241	0.0192873	0.130008	0.195153	-0.0452081		0.069876	0.932135	0.010898	0.010898	Q9DB77	Cytochrome b-c1 complex subunit 2	0
-0.044464	0.0465608	0.2983	-0.171271	0.147058	-0.185146		0.0699778	0.932135	0.015173	0.015173	Q9DBE8	Alpha-1	0
-0.0264459	-0.121361	0.0928786	-0.0803777	0.213989	-0.0216433		0.0665987	0.932135	0.00950664	0.00950664	Q9JIF7	Coatomer subunit beta	Copb1
-0.151989	0.03492	0.002657	0.0343565	0.00368358	0.0437644		0.0634832	0.934629	-0.00543452	-0.00543452	Q9CZW5	Mitochondrial import receptor subunit TOM70	Tomm70a
-0.0688772	-0.100113	0.313979	-0.0231818	0.00093804	-0.0563712		0.062496	0.936213	0.0110624	0.0110624	P58389	Serine/threonine-protein phosphatase 2A activator	Ppp2r4
0.0524311	0.0947765	0.0499348	-0.191393	-0.0608775	0.104471		0.0620975	0.93653	0.00822386	0.00822386	Q9JI90	E3 ubiquitin-protein ligase RNF14	Rnf14
0.319622	NaN	-0.143393	NaN	0.0185272	-0.288928		0.0613205	0.937122	-0.0235432	-0.0235432	Q6ZQ58	La-related protein 1	Larp1
-0.311154	0.152768	-0.270589	0.202261	-0.391108	0.469052		0.0614359	0.937122	-0.024795	-0.024795	Q9WUM5	Succinyl-CoA ligase [ADP/GDP-forming] subunit alpha	0
-0.100036	0.602932	-0.0708015	-0.37062	-0.313826	0.103531		0.0605152	0.937149	-0.0248034	-0.0248034	O70161	Phosphatidylinositol 4-phosphate 5-kinase type-1 gamma	Pip5k1c
-0.0641931	-0.0540178	0.103255	0.0210533	-0.201885	0.143002		0.060227	0.937149	-0.00879758	-0.00879758	P23506	Protein-L-isoaspartate(D-aspartate) O-methyltransferase	Pcmt1
0.0845174	0.000144286	-0.0472592	-0.0555313	0.0467273	-0.00595617		0.0600538	0.937149	0.00377371	0.00377371	P48962	ADP/ATP translocase 1	Slc25a4
-0.227002	NaN	0.242926	-0.256597	0.0602619	0.095587		0.0607315	0.937149	-0.0169649	-0.0169649	P62281	40S ribosomal protein S11	Rps11
0.135871	-0.0886076	-0.0371714	-0.0555613	0.122523	-0.036304		0.0603492	0.937149	0.00679164	0.00679164	P63001;P60764;Q05144	Ras-related C3 botulinum toxin substrate 1;Ras-related C3 botulinum toxin substrate 3;Ras-related C3 botulinum toxin substrate 2	Rac1;Rac3;Rac2
0.0272486	-0.0764324	0.0490987	-0.0558612	0.165159	-0.0700879		0.0597098	0.937351	0.00652084	0.00652084	Q9CPV4	Glyoxalase domain-containing protein 4	Glod4
0.228571	0.146786	-0.144568	-0.0518178	-0.059909	-0.186919		0.0590914	0.938146	-0.0113096	-0.0113096	Q6P5F7	Protein tweety homolog 3	Ttyh3
-0.295018	-0.00505827	0.213621	0.143916	-0.0485151	0.0628125		0.057552	0.940935	0.0119597	0.0119597	Q921H8;Q8VCH0	3-ketoacyl-CoA thiolase A	0
0.0534937	-0.0610744	-0.0257376	0.190931	-0.202512	-0.00641984		0.0564317	0.942394	-0.00855317	-0.00855317	Q0GNC1	Inverted formin-2	Inf2
-0.0257376	NaN	-0.016639	0.138814	NaN	-0.133654		0.0561297	0.942394	-0.00930398	-0.00930398	Q60692	Proteasome subunit beta type-6	Psmb6
0.166551	0.0768327	0.0955737	-0.0609088	0.00507277	-0.227996		0.0562204	0.942394	0.00918759	0.00918759	Q8JZQ9	Eukaryotic translation initiation factor 3 subunit B	Eif3b
-0.175173	-0.0196821	-0.184598	-0.27687	0.646948	-0.121769		0.0552938	0.943126	-0.0218573	-0.0218573	O70252	Heme oxygenase 2	Hmox2
-0.0820213	-0.0278956	0.0654759	-0.0278661	0.0603221	-0.0101634		0.0554632	0.943126	-0.00369142	-0.00369142	Q8R1B4	Eukaryotic translation initiation factor 3 subunit C	Eif3c
-0.016211	-0.123182	-0.0388575	NaN	0.0574518	0.158596		0.0548985	0.943443	0.00755925	0.00755925	Q80UU9	Membrane-associated progesterone receptor component 2	Pgrmc2
-0.231924	-0.0317986	-0.0526941	0.0889556	-0.127765	0.443607		0.0534383	0.943744	0.0147301	0.0147301	A2AWA9	Rab GTPase-activating protein 1	Rabgap1
0.369781	-0.111025	-0.173255	0.0339339	-0.0676387	-0.127415		0.0538471	0.943744	-0.0126033	-0.0126033	O35127	Protein C10	Grcc10
-0.0057592	0.0170667	-0.0457225	-0.0111663	-0.00158601	0.0603242		0.053406	0.943744	0.00219282	0.00219282	O35737	Heterogeneous nuclear ribonucleoprotein H;Heterogeneous nuclear ribonucleoprotein H	0
-0.0405417	0.231801	NaN	-0.375384	0.372673	-0.085757		0.0543229	0.943744	0.0205582	0.0205582	Q8R3S6	Exocyst complex component 1	Exoc1
0.0900196	-0.0648421	-0.0551957	0.0236102	-0.0395595	0.0712136		0.0536698	0.943744	0.00420768	0.00420768	Q91V14	Solute carrier family 12 member 5	Slc12a5
0.0597957	-0.00148678	-0.0201999	-0.0234164	0.104821	-0.0935096		0.0532676	0.943744	0.00433409	0.00433409	Q9D6M3	Mitochondrial glutamate carrier 1	Slc25a22
0.50318	-0.405948	-0.198117	-0.22095	0.196343	NaN		0.0524946	0.944885	-0.0250986	-0.0250986	Q8BL97	Serine/arginine-rich splicing factor 7	Srsf7
-0.0464211	-0.0185565	-0.0567222	0.247077	-0.28558	0.0977456		0.0499854	0.946293	-0.0104095	-0.0104095	O55023	Inositol monophosphatase 1	Impa1
0.182901	0.163499	-0.22404	-0.115051	-0.0973411	0.151989		0.0498434	0.946293	0.010326	0.010326	O89112	LanC-like protein 1	Lancl1
0.0783809	-0.148849	0.0576619	0.0114957	0.11857	-0.158655		0.0493733	0.946293	-0.00689912	-0.00689912	P14211	Calreticulin	Calr
-0.307662	0.215244	0.0208965	-0.0691945	-0.142087	0.210015		0.0504739	0.946293	-0.0121313	-0.0121313	P51410	60S ribosomal protein L9	Rpl9
-0.0837921	-0.0738184	-0.239765	0.290188	0.0396811	0.133958		0.0507448	0.946293	0.0110754	0.0110754	P62301	40S ribosomal protein S13	Rps13
-0.177599	-0.108316	0.11724	-0.0597054	-0.0901759	0.260628		0.0498251	0.946293	-0.00965487	-0.00965487	Q62241	U1 small nuclear ribonucleoprotein C	Snrpc
0.0317692	0.164529	-0.245131	0.000432815	-0.145612	0.138159		0.0495302	0.946293	-0.00930879	-0.00930879	Q8BTG7	Protein NDRG4	Ndrg4
NaN	NaN	0.157174	-0.281351	0.0958975	0.0881415		0.0503655	0.946293	0.0149654	0.0149654	Q99KK2	N-acylneuraminate cytidylyltransferase	Cmas
NaN	-0.629813	-0.0617071	0.355918	-0.032242	0.514299		0.0506819	0.946293	0.029291	0.029291	Q9Z1X4	Interleukin enhancer-binding factor 3	Ilf3
0.099649	-0.0697547	0.0961134	0.0909888	-0.0847447	-0.0965761		0.051421	0.946293	0.00594596	0.00594596	Q9Z2G6	Protein sel-1 homolog 1	Sel1l
-0.518032	0.507008	-0.0122111	-0.0757785	0.00206449	0.213752		0.0488381	0.946922	0.0194672	0.0194672	Q8CFB4	Guanylate-binding protein 5	Gbp5
0.207644	-0.087902	0.132815	-0.161653	-0.0526941	-0.0870743		0.047851	0.947882	-0.00814402	-0.00814402	Q61187	Tumor susceptibility gene 101 protein	Tsg101
-0.191689	0.157044	0.11391	NaN	NaN	-0.128566		0.0476814	0.947882	-0.0123253	-0.0123253	Q62422	Osteoclast-stimulating factor 1	Ostf1
-0.0236102	-0.196459	-0.0792927	-0.129608	0.160169	0.214125		0.0474126	0.947882	-0.00911253	-0.00911253	Q8CIN4	Serine/threonine-protein kinase PAK 2;PAK-2p27;PAK-2p34	Pak2
-0.0265876	0.35242	-0.174662	-0.0627913	-0.0687396	-0.0815221		0.0475007	0.947882	-0.0103138	-0.0103138	Q99L43	Phosphatidate cytidylyltransferase 2	Cds2
0.0958049	-0.196839	-0.0970713	0.0213375	0.212334	-0.0840891		0.0463544	0.949657	-0.00808725	-0.00808725	P62869	Transcription elongation factor B polypeptide 2	Tceb2
0.2163	-0.117631	0.0938175	-0.197799	0.226037	-0.158268		0.0460217	0.949846	0.0104096	0.0104096	Q9QY76	Vesicle-associated membrane protein-associated protein B	Vapb
0.0320641	0.169284	-0.00129789	-0.0718457	-0.211137	0.0425042		0.0448628	0.951846	-0.00673808	-0.00673808	P47809	Dual specificity mitogen-activated protein kinase kinase 4	Map2k4
0.0669714	-0.0832177	0.0393252	0.00891703	0.203552	-0.193041		0.0443639	0.952401	0.00708446	0.00708446	P20029	78 kDa glucose-regulated protein	Hspa5
-0.0848807	-0.0498751	0.319334	0.013498	-0.0865121	-0.163316		0.0427402	0.95509	-0.00862543	-0.00862543	Q8R574	Phosphoribosyl pyrophosphate synthase-associated protein 2	Prpsap2
0.323335	NaN	-0.0847447	-0.296031	0.0046964	-0.00961147		0.0426486	0.95509	-0.0124711	-0.0124711	Q9CPX8	Cytochrome b-c1 complex subunit 10	Uqcr11
0.102605	-0.192315	-0.0877344	-0.0540627	0.165515	0.107822		0.0423299	0.955252	0.00697152	0.00697152	Q9QZX7	Serine racemase	Srr
-0.173767	0.0976109	0.0225076	0.0443242	0.0352391	0.00158601		0.0415874	0.956347	0.00458345	0.00458345	Q9WTX6	Cullin-1	Cul1
0.13386	0.104337	-0.204642	-0.0310319	-0.0576928	0.0920721		0.0402018	0.958322	0.00615034	0.00615034	P28741	Kinesin-like protein KIF3A	Kif3a
0.260532	0.168	0.0281604	-0.396289	0.09866	-0.0922633		0.0402996	0.958322	0.0111333	0.0111333	Q61301	Catenin alpha-2	Ctnna2
0.0797982	-0.0352982	-0.049352	0.0839282	0.01749	-0.0774825		0.039218	0.958336	0.00318062	0.00318062	P35278	Ras-related protein Rab-5C	Rab5c
-0.868371	NaN	0.818249	-0.147793	0.0343081	NaN		0.0393061	0.958336	-0.0409019	-0.0409019	P43274;P15864;P43277	Histone H1.4;Histone H1.2;Histone H1.3	Hist1h1e;Hist1h1c;Hist1h1d
-0.0326651	0.040682	-0.0100636	0.0668125	-0.108491	0.0629506		0.0398637	0.958336	0.00320425	0.00320425	P63260	Actin	0
-0.0694271	-0.00168891	0.0184396	-0.0770715	0.145222	-0.03851		0.0394746	0.958336	-0.00383928	-0.00383928	Q91WJ8	Far upstream element-binding protein 1	Fubp1
0.156884	-0.0788531	-0.0773797	0.016639	0.0387916	-0.0316659		0.0385443	0.959284	0.00406938	0.00406938	Q61206	Platelet-activating factor acetylhydrolase IB subunit beta	Pafah1b2
NaN	NaN	-0.0632269	-0.273151	0.433682	-0.0289108		0.0381606	0.959445	0.0170982	0.0170982	Q8R1F6	Protein HID1	Hid1
-0.125387	-0.00112572	-0.15017	0.217727	0.0901117	0.00590291		0.037984	0.959445	0.00617659	0.00617659	Q921F2	TAR DNA-binding protein 43	Tardbp
-0.0243196	0.364572	-0.210264	-0.0192581	-0.33514	0.158725		0.0366573	0.961821	-0.0109475	-0.0109475	Q64520	Guanylate kinase	Guk1
0.540317	-0.185573	-0.212383	-0.0648571	NaN	NaN		0.0364225	0.961821	0.0193761	0.0193761	Q80U28	MAP kinase-activating death domain protein	Madd
0.0250742	-0.0181182	-0.0486547	0.0139266	-0.0603242	0.0753272		0.0352892	0.962657	-0.00212816	-0.00212816	P70398	Probable ubiquitin carboxyl-terminal hydrolase FAF-X	Usp9x
-0.0803847	-0.0566112	0.10869	0.0666747	0.155598	-0.230634		0.0357273	0.962657	-0.00611127	-0.00611127	Q8BG32	26S proteasome non-ATPase regulatory subunit 11	Psmd11
-0.432532	NaN	0.297538	0.101784	-0.00417777	-0.023783		0.034605	0.962657	-0.0122341	-0.0122341	Q8BH24	Transmembrane 9 superfamily member 4	Tm9sf4
0.0257203	0.0538064	0.124236	-0.145127	-0.0894982	0.00633396		0.0350004	0.962657	-0.00408808	-0.00408808	Q8CFI0	E3 ubiquitin-protein ligase NEDD4-like	Nedd4l
0.00125568	-0.109592	0.222498	-0.125022	0.101258	-0.0567163		0.0350165	0.962657	0.0056135	0.0056135	Q9CZU3	Superkiller viralicidic activity 2-like 2	Skiv2l2
0.208811	0.194339	-0.0130691	-0.172246	-0.0107799	-0.253378		0.0345871	0.962657	-0.0077204	-0.0077204	Q9D1E6	Tubulin-folding cofactor B	Tbcb
-0.172744	-0.0262933	0.104651	0.021764	-0.00158601	0.09815		0.0329135	0.965107	0.00399035	0.00399035	P80318	T-complex protein 1 subunit gamma	Cct3
0.0791274	-0.125478	0.0816748	-0.162202	0.101985	0.0522768		0.032756	0.965107	0.00456397	0.00456397	Q99LX0	Protein deglycase DJ-1	Park7
0.0294113	0.141956	-0.00561564	-0.174605	0.212133	-0.245095		0.0329977	0.965107	-0.00696932	-0.00696932	Q9QZE7	Translin-associated protein X	Tsnax
0.0547219	0.164658	NaN	0.0237522	0.00157338	-0.215613		0.0316119	0.965783	0.00581836	0.00581836	O55135	Eukaryotic translation initiation factor 6	Eif6
-0.789604	0.00187425	NaN	NaN	0.371777	0.313594		0.0316247	0.965783	-0.0255897	-0.0255897	P21958	Antigen peptide transporter 1	Tap1
0.0983974	-0.00264252	-0.0289935	-0.023563	-0.108491	0.049352		0.0312423	0.965783	-0.00265675	-0.00265675	P32921	Tryptophan--tRNA ligase	0
0.0307372	0.0465608	0.119902	-0.0765846	0.192497	-0.275454		0.0318144	0.965783	0.00627632	0.00627632	P62192	26S protease regulatory subunit 4	Psmc1
-0.195726	-0.151795	0.343385	0.10286	0.249102	-0.413365		0.0314237	0.965783	-0.0109232	-0.0109232	Q9JMH9	Unconventional myosin-XVIIIa	Myo18a
0.162218	0.000721115	0.0436608	-0.158188	0.0771324	-0.0995408		0.0308184	0.965786	0.00433396	0.00433396	Q6Q477	Calcium-transporting ATPase	Atp2b4
-0.038998	-0.159605	-0.0057592	-0.0958204	0.292829	0.042084		0.0307581	0.965786	0.0057883	0.0057883	Q8C7X2	ER membrane protein complex subunit 1	Emc1
-0.306612	0.261832	0.0958049	0.0353423	-0.105812	-0.0222292		0.0301913	0.966511	-0.00694577	-0.00694577	P52293	Importin subunit alpha-1	Kpna2
-0.220578	-0.0890218	0.00132789	0.0877344	0.0264989	0.22404		0.0274407	0.966787	0.00500034	0.00500034	O08739	AMP deaminase 3	Ampd3
0.0308992	0.0677764	-0.0496307	0.0306892	0.0371475	-0.103984		0.0275334	0.966787	0.00214959	0.00214959	P16125	L-lactate dehydrogenase B chain	Ldhb
NaN	0.0825664	0.0531045	0.252173	-0.246712	-0.103534		0.0297619	0.966787	0.00751957	0.00751957	P30681	High mobility group protein B2	Hmgb2
-0.183455	0.15017	0.0726648	-0.0581425	0.105101	-0.060954		0.0279373	0.966787	0.00423068	0.00423068	P62702	40S ribosomal protein S4	0
0.115082	0.0603242	-0.032242	-0.0649024	-0.00403388	-0.0895743		0.0274226	0.966787	-0.00255778	-0.00255778	P68369;P05214	Tubulin alpha-1A chain;Tubulin alpha-3 chain	Tuba1a;Tuba3a
-0.119423	0.0210533	0.0757632	-0.151314	0.00978573	0.140386		0.0293975	0.966787	-0.00395803	-0.00395803	Q0KL02	Triple functional domain protein	Trio
-0.266157	NaN	NaN	0.201132	0.240231	-0.131772		0.0287353	0.966787	0.0108585	0.0108585	Q8CHY3	Dymeclin	Dym
-0.209141	0.143524	-0.0270125	0.0773797	0.0232844	-0.0332447		0.0290737	0.966787	-0.00420176	-0.00420176	Q921M4	Golgin subfamily A member 2	Golga2
-0.174023	-0.0415211	-0.337311	0.185359	-0.00863037	0.328147		0.027766	0.966787	-0.00799661	-0.00799661	Q9CRD2	ER membrane protein complex subunit 2	Emc2
0.470789	-0.0384063	-0.164658	-0.197865	-0.107688	-0.0119807		0.0281978	0.966787	-0.00830141	-0.00830141	Q9CS84	Neurexin-1	Nrxn1
-0.0536674	-0.183687	-0.0156403	NaN	0.29596	-0.0764324		0.0278705	0.966787	-0.00669338	-0.00669338	Q9EQH2	Endoplasmic reticulum aminopeptidase 1	Erap1
0.012621	-0.0298531	0.30349	-0.156868	0.295057	-0.375628		0.025716	0.970058	0.00813648	0.00813648	Q9QXL2	Kinesin-like protein KIF21A	Kif21a
0.267792	-0.132372	0.369837	NaN	NaN	-0.571665		0.0254156	0.970194	-0.0166021	-0.0166021	P26339	Chromogranin-A;Pancreastatin;Beta-granin;WE-14;Catestatin;GE-25;Serpinin-RRG;Serpinin;p-Glu serpinin precursor	Chga
0.0345149	0.013498	0.109499	-0.0939098	-0.167229	0.0846086		0.0245837	0.971519	-0.00316983	-0.00316983	P35486	Pyruvate dehydrogenase E1 component subunit alpha	0
-0.208767	0.289126	-0.0497701	-0.12477	0.113645	0.0114957		0.0240663	0.972141	0.0051599	0.0051599	P63276	40S ribosomal protein S17	Rps17
-0.0227584	0.0529723	0.125384	0.0391384	-0.170438	-0.00723156		0.02367	0.9723	0.00284448	0.00284448	A2AGT5	Cytoskeleton-associated protein 5	Ckap5
-0.00848693	-0.339911	0.0087548	0.219958	0.288241	-0.129466		0.0235176	0.9723	0.00651509	0.00651509	Q99LD4	COP9 signalosome complex subunit 1	Gps1
-0.189034	-0.0524161	0.079661	0.0149266	-0.0214797	0.189793		0.0232106	0.972452	0.00357514	0.00357514	Q8R016	Bleomycin hydrolase	Blmh
-0.177982	-0.036304	0	0.0281448	0.068907	0.134352		0.0222097	0.973775	0.00285312	0.00285312	Q3TXS7	26S proteasome non-ATPase regulatory subunit 1	Psmd1
-0.0585243	0.127105	-0.0305479	-0.0189072	-0.00834347	-0.0212771		0.0221429	0.973775	-0.00174917	-0.00174917	Q8BGQ7	Alanine--tRNA ligase	0
-0.0882773	-0.103209	-0.00129789	0.0760118	0.0303245	0.0740944		0.0217721	0.974072	-0.00205889	-0.00205889	P61222	ATP-binding cassette sub-family E member 1	Abce1
0.0199893	0.0315363	-0.139208	0.0989585	0.0626405	-0.0604273		0.021296	0.974606	0.00224829	0.00224829	Q64310	Surfeit locus protein 4	Surf4
0.233261	0.0353423	-0.151469	-0.0389249	-0.0511633	-0.00817432		0.0201948	0.975474	0.00314521	0.00314521	P30275	Creatine kinase U-type	0
0.195434	-0.114098	0.166195	0.10017	-0.0625362	-0.259236		0.0199572	0.975474	0.00432153	0.00432153	P62270	40S ribosomal protein S18	Rps18
0.358288	-0.272315	-0.100843	0.311387	-0.131853	-0.12625		0.0201984	0.975474	0.00640233	0.00640233	Q8VBW6	NEDD8-activating enzyme E1 regulatory subunit	Nae1
-0.293253	-0.202804	NaN	NaN	-0.292428	0.857822		0.0201394	0.975474	0.0173341	0.0173341	Q921F4	Heterogeneous nuclear ribonucleoprotein L-like	Hnrnpll
-0.296663	0.104068	-0.0153548	-0.207628	0.195385	0.191057		0.0192456	0.97654	-0.00485588	-0.00485588	Q61137	Astrotactin-1	Astn1
-0.0107799	NaN	-0.362666	0.06226	0.152901	0.185486		0.018404	0.977899	0.00544018	0.00544018	Q80TY0	Formin-binding protein 1	Fnbp1
0.516471	-0.286691	-0.0385766	-0.062038	-0.110497	0.0164963		0.0178334	0.978115	0.00586069	0.00586069	Q7TSZ8	Nucleus accumbens-associated protein 1	Nacc1
-0.114234	0.0405417	0.00708655	0.0367495	0.0316364	0.00590291		0.0180343	0.978115	0.00128056	0.00128056	Q9R049	E3 ubiquitin-protein ligase AMFR	Amfr
-0.0750534	-0.000548299	0.0567463	-0.0116462	0.0246339	0.000288558		0.0174854	0.978365	-0.000929857	-0.000929857	P80317	T-complex protein 1 subunit zeta	Cct6a
-0.100709	0.115965	-0.238175	0.193583	0.0294408	-0.0192728		0.0170487	0.978815	-0.00319467	-0.00319467	P62843	40S ribosomal protein S15	Rps15
0.227202	-0.324943	NaN	-0.0778935	0.360342	-0.216786		0.0163246	0.979913	-0.00641575	-0.00641575	Q9WUM3	Coronin-1B	Coro1b
0.235637	0.0366088	-0.225892	0.229465	-0.330903	0.0280033		0.0159485	0.980228	-0.00451342	-0.00451342	P29595	NEDD8	Nedd8
0.266489	-0.294686	0.00514517	-0.0709059	-0.0106367	0.12618		0.0156343	0.980403	0.00359774	0.00359774	Q8BH66	Atlastin-1	Atl1
0.00223794	-0.173596	0.153045	-0.0552765	0.13386	-0.046623		0.0150875	0.981104	0.00227459	0.00227459	Q80X95;Q6NTA4	Ras-related GTP-binding protein A;Ras-related GTP-binding protein B	Rraga;Rragb
0.0210137	0.0487942	0.0720732	-0.40744	0.48922	-0.25608		0.0143311	0.981872	-0.00540311	-0.00540311	P27601	Guanine nucleotide-binding protein subunit alpha-13	Gna13
-0.252537	-0.0795085	0.0682111	-0.129292	0.239464	0.135141		0.0138554	0.981872	-0.00308693	-0.00308693	Q3KNM2	E3 ubiquitin-protein ligase MARCH5	March5
NaN	0.472592	-0.157303	-0.312026	0.275245	-0.313047		0.0141916	0.981872	-0.00690767	-0.00690767	Q6ZQK5	Arf-GAP with coiled-coil	0
NaN	-0.0592244	0.0577219	0.0528332	-0.238665	0.202637		0.0138032	0.981872	0.00306064	0.00306064	Q9CWM4	Prefoldin subunit 1	Pfdn1
-0.0394191	-0.183589	0.0721642	-0.0343819	0.0259407	0.148999		0.0123607	0.984174	-0.00171428	-0.00171428	G5E870	E3 ubiquitin-protein ligase TRIP12	Trip12
-0.125519	-0.0156367	0.120467	0.0913952	0.0354757	-0.0975481		0.0118224	0.984174	0.00143901	0.00143901	P62858	40S ribosomal protein S28	Rps28
0.10135	0.222681	-0.0546401	-0.130002	-0.0243196	-0.103224		0.0119815	0.984174	0.00197416	0.00197416	Q8BP47	Asparagine--tRNA ligase	0
0.315451	-0.28372	-0.0708015	0.040682	-0.120352	0.136585		0.0116082	0.984174	0.00297402	0.00297402	Q9EPN1	Neurobeachin	Nbea
NaN	NaN	-0.164014	-0.0958512	0.0119807	0.234992		0.011949	0.984174	-0.00322312	-0.00322312	Q9QZQ8	Core histone macro-H2A.1	H2afy
0.303793	0.0854246	0.00215121	-0.125777	NaN	-0.250114		0.0108209	0.985426	0.00309539	0.00309539	P97797	Tyrosine-protein phosphatase non-receptor type substrate 1	Sirpa
0.205064	-0.183736	NaN	-0.0293672	0.163801	-0.168804		0.0105847	0.985428	-0.0026083	-0.0026083	Q9DBR1	5-3 exoribonuclease 2	Xrn2
NaN	-0.335408	0.0114571	0.223175	0.332662	-0.251711		0.0100719	0.986059	-0.00396482	-0.00396482	O88545	COP9 signalosome complex subunit 6	Cops6
-0.0332292	0.0776532	-0.138159	0.163628	0.00322079	-0.0808812		0.00968791	0.986398	-0.00129467	-0.00129467	O55201	Transcription elongation factor SPT5	Supt5h
-0.185359	0.2806	-0.266757	0.15004	-0.240864	0.247563		0.00785932	0.990024	-0.00246281	-0.00246281	P00416	Cytochrome c oxidase subunit 3	mt-Co3
-0.154324	-0.070315	0.0338058	0.0855606	0.0750032	0.0253123		0.0072139	0.990961	-0.000826177	-0.000826177	O55029	Coatomer subunit beta	Copb2
0.00579687	-0.0019634	0.00489907	-0.0215261	-0.0384361	0.0497701		0.00661415	0.991033	-0.000243266	-0.000243266	P05202	Aspartate aminotransferase	0
-0.0506061	-0.0809727	-0.0402613	0.0677764	-0.0060466	0.106616		0.00647974	0.991033	-0.000582339	-0.000582339	P14576	Signal recognition particle 54 kDa protein	Srp54
-0.166972	NaN	0.279669	-0.251951	0.261863	-0.111305		0.00662927	0.991033	0.0022607	0.0022607	Q9Z0U1	Tight junction protein ZO-2	Tjp2
-0.101247	0.00158601	0.0583828	0.0606008	0.0385545	-0.0549617		0.005979	0.991641	0.000485948	0.000485948	P14869	60S acidic ribosomal protein P0	Rplp0
0.313656	NaN	-0.00690831	-0.37357	0.315307	-0.236248		0.00572233	0.991693	0.00244726	0.00244726	Q9DCS9	NADH dehydrogenase [ubiquinone] 1 beta subcomplex subunit 10	Ndufb10
-0.0546401	0.00317045	0.0483525	-0.0498751	0.0447318	0.00949053		0.00373511	0.994608	0.00020503	0.00020503	O35114	Lysosome membrane protein 2	Scarb2
-0.0231843	-0.146451	0.0374584	0.0590784	0.130823	-0.0551416		0.00359959	0.994608	0.000430486	0.000430486	P10711	Transcription elongation factor A protein 1	Tcea1
-0.0378742	0.0363276	-0.00158601	0.24306	0.23579	-0.469749		0.00310011	0.994608	0.000994589	0.000994589	Q08943	FACT complex subunit SSRP1	Ssrp1
NaN	NaN	-0.135929	-0.19408	0.145478	0.189034		0.00371843	0.994608	0.00112564	0.00112564	Q8BYI9	Tenascin-R	Tnr
-0.017922	0.127105	NaN	-0.253825	0.0512049	0.0968015		0.00322797	0.994608	0.000672913	0.000672913	Q8R422	CD109 antigen	Cd109
NaN	0.337311	NaN	-0.127226	-0.0203421	-0.194245		0.00304674	0.994608	-0.00112561	-0.00112561	Q9Z268	RasGAP-activating-like protein 1	Rasal1
0.0229619	-0.285196	0.137108	-0.0235191	0.188891	-0.0434377		0.00258679	0.995128	-0.000532023	-0.000532023	Q922R8	Protein disulfide-isomerase A6	Pdia6
-0.108892	-0.00618794	0.0593597	0.102457	-0.0104934	-0.035594		0.00118314	0.997814	0.000108086	0.000108086	Q7M6Y3	Phosphatidylinositol-binding clathrin assembly protein	Picalm
0.107524	0.0106367	-0.0780633	-0.0504128	0.0470701	-0.0372067		0.00088171	0.997972	-7.5416e-05	-7.5416e-05	P08249	Malate dehydrogenase	0
