# Supplementary material for: Transcriptomic and de novo proteomic analyses of organotypic entorhino-hippocampal tissue cultures reveal changes in metabolic and signaling regulators in TTX-induced synaptic plasticity
Source: Mol Brain. 2024 Nov 7;17:78. doi: 10.1186/s13041-024-01153-y (PMC11542228; doi:10.1186/s13041-024-01153-y)
Supplement: Supplementary file 4 — Supplementary Material 4 [file 13041_2024_1153_MOESM4_ESM.xlsx]

## Sheet: Tabelle1
Protein	log2_FoldChange	p(adj.)		Gene	log2_FoldChange	p(adj.)
CONCORDANTLY UP
Cygb	0.492215	2.08538		Cygb	0.622341	19.0493
Srgap3	0.435668	2.08538		Srgap3	0.439705	29.4272
Phgdh	0.391261	1.54089		Phgdh	0.430084	14.8562
Asrgl1	0.368651	1.47525		Asrgl1	0.284838	9.36405
Pygb	0.312854	1.93255		Pygb	0.255312	8.28083
Wdr6	0.292815	1.47525		Wdr6	0.73398	24.4197
Glud1	0.243808	1.47525		Glud1	0.23905	7.1448
Celf4	0.23003	1.47525		Celf4	0.379819	13.8758
Prnp	0.179075	1.71087		Prnp	0.266775	15.9782
Gmfb	0.157395	1.47525		Gmfb	0.197464	6.39235
Pfn1	0.0925504	1.43497		Pfn1	0.252103	3.95437
CONCORDANTLY DOWN
Ap2b1	-0.124608	1.32813		Ap2b1	-0.202519	4.4453
Pkm	-0.126369	2.08538		Pkm	-0.204847	7.58184
Napg	-0.135361	1.74414		Napg	-0.135188	2.24796
Nrcam	-0.148208	1.32813		Nrcam	-0.114221	1.8564
Mapk8	-0.155207	1.3635		Mapk8	-0.253833	7.39482
Smap2	-0.156459	1.39163		Smap2	-0.124614	1.74119
Stxbp1	-0.164387	1.47525		Stxbp1	-0.196344	3.36463
Stx1b	-0.179725	1.31383		Stx1b	-0.208685	6.68243
Mapk10	-0.182098	1.3756		Mapk10	-0.210437	7.48483
Apba2	-0.184831	1.47525		Apba2	-0.0937444	1.35198
Eno1	-0.186153	2.08538		Eno1	-0.468165	43.4596
Pgk1	-0.192576	1.39039		Pgk1	-0.435272	28.4339
Tpi1	-0.208955	1.74414		Tpi1	-0.436233	20.3294
Ndrg3	-0.218129	2.08538		Ndrg3	-0.42995	26.2213
Pgam1	-0.225895	1.54089		Pgam1	-0.45367	14.6847
Ldha	-0.242778	1.58838		Ldha	-0.591717	29.4272
Pld3	-0.256372	1.47525		Pld3	-0.327239	12.0411
Apbb1	-0.262881	1.47525		Apbb1	-0.13008	2.23897
Sult4a1	-0.263653	1.30322		Sult4a1	-0.20108	4.46706
Vps29	-0.274984	1.74414		Vps29	-0.169798	2.52176
Ubr3	-0.279054	1.74414		Ubr3	-0.22703	7.11668
Dclk1	-0.287183	1.3756		Dclk1	-0.347958	17.1373
Snap25	-0.289613	1.43497		Snap25	-0.336182	25.3245
Napb	-0.296042	1.70579		Napb	-0.24103	5.18839
Vsnl1	-0.372858	2.08538		Vsnl1	-0.346403	14.6828
Sncb	-0.402284	1.74414		Sncb	-0.481474	14.694
Prkcg	-0.429995	1.74414		Prkcg	-0.649514	55.4075
Clstn3	-0.442955	1.51904		Clstn3	-0.240709	4.67866
Camk4	-0.450005	2.08538		Camk4	-0.544128	13.5384
Serpini1	-0.460028	1.92366		Serpini1	-0.497504	22.9646
Hmgcs1	-0.497128	1.69304		Hmgcs1	-0.667508	46.9278
Gad2	-0.500417	1.43497		Gad2	-0.267845	5.71332
Fdft1	-0.559	1.36766		Fdft1	-0.372983	7.82813
Gad1	-0.617656	1.47525		Gad1	-0.548586	19.9932
Cap2	-0.651722	1.47525		Cap2	-0.683845	53.5435
Tfrc	-0.665977	1.30169		Tfrc	-0.855314	74.2574
Vgf	-1.35258	2.08538		Vgf	-0.751184	23.8733
DISCORDANTLY
Hsph1	-0.114904	1.47525		Hsph1	0.193797	4.08996
Armc8	-0.22509	1.47525		Armc8	0.122488	1.31684
